# Supplementary material for: Negative effects on medical students’ scores for clinical performance during the COVID-19 pandemic in Taiwan: a comparative study
Source: J Educ Eval Health Prof. 2023 Dec 26;20:37. doi: 10.3352/jeehp.2023.20.37 (PMC10810719; doi:10.3352/jeehp.2023.20.37)
Supplement: Supplementary file 1 [file jeehp-20-37-dataset1.xls]

## Sheet: 123
teacher_id	Teachter_sex 1=male	student_id	student_SEX 1=male	study_date	pandemic_covid 1=yes	student score	Teachter_age	covid_related specialty 1=yes	student_study_age
		A126***587	1	2021/03/29	1	83		0	28.2494
		A128***021	1	2018/05/01	0	89		0	26.3423
		A129***588	1	2021/01/25	1	86		0	23.8054
		A131***077	1	2018/02/01	0	89		0	25.16
		A227***197	2	2018/06/04	0	89		0	25.7771
		A227***197	2	2018/06/04	0	89		0	25.7771
		A228***389	2	2021/03/29	1	91		0	24.7392
		C221***298	2	2020/10/19	1	86		0	23.944
		D122***953	1	2021/05/10	1	86		0	23.8063
		E124***250	1	2018/01/15	0	89		0
		F12***9000	1	2021/04/26	1	86		0	23.9002
		F128***351	1	2018/03/01	0	89		0	24.8186
		F128***555	1	2021/01/25	1	86		0	25.0488
		H124***144	1	2021/02/08	1	86		0	23.8912
		M122***299	1	2020/10/19	1	86		0	25.777
		M122***788	1	2018/04/16	0	87		0
		M222***388	2	2020/11/16	1	86		0	23.7481
		N124***772	1	2021/03/01	1	91		0	24.2669
		N125***748	1	2020/10/05	1	86		0	23.435
		N225***071	2	2020/12/14	1	86		0	24.2519
		Q124***441	1	2020/07/13	1	91		0	23.0609
		S124***646	1	2020/12/14	1	91		0	26.2104
		S124***646	1	2020/12/14	1	91		0	26.2104
		Z200***590	2	2018/01/16	0	89		0
A100***327	1	A129***200	1	2018/09/16	0	95		0	24.19
A100***327	1	A129***383	1	2018/01/01	0	89		0
A100***327	1	A129***652	1	2018/01/16	0	89		0
A100***327	1	A129***701	1	2018/06/01	0	89		0	24.4458
A100***327	1	A129***783	1	2018/03/16	0	89		0
A100***327	1	A226***400	2	2018/01/15	0	95		0	23.5107
A100***327	1	A226***410	2	2018/03/01	0	89		0	23.9174
A100***327	1	B122***881	1	2018/03/12	0	89		0
A100***327	1	BC01***884	1	2018/08/16	0	89		0	24.4632
A100***327	1	C221***803	2	2018/04/01	0	89		0
A100***327	1	E124***402	1	2018/06/16	0	89		0	25.5697
A100***327	1	E124***591	1	2018/07/30	0	89		0	23.1637
A100***327	1	F127***159	1	2018/04/16	0	95		0
A100***327	1	L224***774	2	2018/05/01	0	95		0
A100***327	1	N124***153	1	2018/07/01	0	89		0	25.1319
A100***327	1	R124***302	1	2018/05/16	0	89		0	25.4918
A100***327	1	R124***482	1	2018/08/27	0	89		0	23.23
A100***327	1	R223***420	2	2018/07/16	0	89		0	27.8982
A100***327	1	Z200***590	2	2018/02/01	0	95		0
A100***877	1	A126***280	1	2018/06/01	0	89		0	24.4925
A100***877	1	A126***472	1	2018/01/15	0	89		0	22.9188
A100***877	1	A127***198	1	2018/04/23	0	87		0
A100***877	1	A127***636	1	2018/03/01	0	95		0	25.3296
A100***877	1	A128***551	1	2018/06/04	0	89		0	23.768
A100***877	1	A129***826	1	2018/01/16	0	89		0	25.5346
A100***877	1	AC03***896	1	2018/06/16	0	89		0	25.313
A100***877	1	B122***881	1	2018/05/21	0	89		0
A100***877	1	B123***366	1	2018/03/26	0	89		0	24.452
A100***877	1	E124***473	1	2018/03/12	0	89		0
A100***877	1	F128***813	1	2018/03/16	0	89		0	25.8658
A100***877	1	F129***521	1	2018/02/26	0	89		0	23.0912
A100***877	1	F228***106	2	2018/02/16	0	89		0	25.2902
A100***877	1	G121***112	1	2018/04/16	0	89		0
A100***877	1	K222***618	2	2018/04/09	0	89		0
A100***877	1	N124***970	1	2018/02/01	0	89		0
A100***877	1	P124***086	1	2018/01/01	0	89		0	23.8613
A100***877	1	R124***747	1	2018/01/01	0	83		0	24.5446
A100***877	1	R124***970	1	2018/01/29	0	89		0	23.213
A100***877	1	S223***864	2	2018/06/18	0	89		0	22.9144
A101***742	1	A129***185	1	2018/12/01	0	95		1	24.8703
A101***742	1	A226***228	2	2019/04/01	0	95		1	27.2802
A101***742	1	B122***511	1	2020/04/06	1	86		1	23.5047
A101***742	1	E124***292	1	2019/04/29	0	95		1
A101***742	1	E124***591	1	2019/03/04	0	95		1	23.1637
A101***742	1	F128***009	1	2018/08/16	0	95		1	24.8174
A101***742	1	F128***009	1	2018/08/16	0	95		1	24.8174
A101***742	1	F128***395	1	2018/03/16	0	95		1
A101***742	1	F129***253	1	2019/12/09	0	86		1	24.4181
A101***742	1	F227***047	2	2018/10/01	0	95		1	25.7733
A101***742	1	H124***996	1	2019/02/16	0	95		1	24.9175
A101***742	1	H223***703	2	2018/01/16	0	95		1	25.8446
A101***742	1	H224***827	2	2019/04/15	0	95		1	23.86
A101***742	1	L124***013	1	2020/03/23	1	91		1	25.7743
A101***742	1	Q124***995	1	2018/05/16	0	95		1
A102***656	1	A226***537	2	2019/04/16	0	83		0
A102***656	1	D122***914	1	2018/09/16	0	83		0	24.8556
A102***656	1	N124***153	1	2018/10/16	0	83		0	25.1319
A102***924	1	A228***559	2	2018/07/01	0	95		0	24.9245
A103***618	1	A128***484	1	2018/03/01	0	95			24.5315
A103***618	1	A129***185	1	2019/01/16	0	95			24.8703
A103***618	1	A129***701	1	2018/09/16	0	95			24.4458
A103***618	1	A228***559	2	2019/01/16	0	95			24.9245
A103***618	1	AC03***676	1	2018/04/01	0	95
A103***618	1	B222***350	2	2018/01/01	0	95
A103***618	1	BC01***884	1	2018/11/16	0	95			24.4632
A103***618	1	D122***232	1	2018/02/01	0	89
A103***618	1	F128***395	1	2018/01/01	0	95
A103***618	1	F128***397	1	2018/08/16	0	95			26.2683
A103***618	1	F128***813	1	2018/05/01	0	95			25.8658
A103***618	1	H124***316	1	2018/02/01	0	89			24.9847
A103***618	1	H124***551	1	2018/05/01	0	95			24.8196
A103***618	1	M122***788	1	2018/04/01	0	95
A103***618	1	N125***966	1	2018/11/16	0	95			24.7161
A103***618	1	Q122***192	1	2018/08/16	0	95			38.0033
A103***618	1	Q124***995	1	2018/03/01	0	95
A103***833	1	A126***635	1	2018/03/16	0	89		0
A103***833	1	A127***637	1	2018/01/01	0	87		0	24.4031
A103***833	1	A128***360	1	2018/02/16	0	83		0	24.6206
A103***833	1	A129***204	1	2018/02/01	0	87		0
A103***833	1	A129***383	1	2018/03/01	0	95		0
A103***833	1	A129***826	1	2018/01/01	0	89		0	25.5346
A103***833	1	A227***966	2	2018/07/01	0	87		0	25.5056
A103***833	1	A228***850	2	2018/01/01	0	83		0
A103***833	1	B222***686	2	2018/01/16	0	89		0
A103***833	1	C221***920	2	2018/08/16	0	87		0	24.5338
A103***833	1	F127***704	1	2018/02/01	0	83		0
A103***833	1	F227***425	2	2018/08/01	0	87		0	26.1287
A103***833	1	FC03***073	1	2018/01/29	0	87		0
A103***833	1	H124***996	1	2018/07/16	0	87		0	24.9175
A103***833	1	I100***839	1	2018/03/16	0	89		0
A103***833	1	L123***806	1	2018/01/15	0	87		0
A103***833	1	M122***788	1	2018/03/01	0	89		0
A103***833	1	O200***003	2	2018/01/16	0	95		0
A103***833	1	Q224***807	2	2018/02/16	0	83		0
A103***968	1	F129***911	1	2019/04/01	0	89	63.4716	0	22.9973
A103***968	1	A126***328	1	2019/04/15	0	89	63.5099	0	23.0876
A104***115	1	A129***204	1	2018/01/01	0	89	62.4695	1
A104***115	1	B122***881	1	2018/01/15	0	89	62.5079	1
A104***115	1	A226***327	2	2018/01/29	0	95	62.5462	1	24.512
A104***115	1	B122***518	1	2018/02/16	0	89	62.5955	1	25.9478
A104***115	1	A228***036	2	2018/03/01	0	89	62.6311	1	24.6527
A104***115	1	F128***813	1	2018/04/16	0	95	62.757	1	25.8658
A104***115	1	F228***546	2	2018/04/23	0	89	62.7762	1
A104***115	1	E123***212	1	2018/05/01	0	95	62.7981	1	24.9286
A104***115	1	A126***202	1	2018/06/16	0	89	62.924	1
A104***115	1	L224***873	2	2018/07/01	0	83	62.9651	1	26.0529
A104***115	1	H124***451	1	2018/07/16	0	89	63.0062	1	23.6797
A104***115	1	A227***197	2	2018/07/30	0	89	63.0445	1	25.7771
A104***115	1	A227***197	2	2018/07/30	0	89	63.0445	1	25.7771
A104***115	1	B123***366	1	2018/07/30	0	89	63.0445	1	24.452
A104***115	1	L124***267	1	2018/08/13	0	89	63.0828	1
A104***115	1	A129***234	1	2018/08/27	0	89	63.1211	1
A104***115	1	F228***254	2	2018/09/24	0	87	63.1978	1	23.6634
A104***115	1	L224***441	2	2018/10/01	0	95	63.217	1	24.4377
A104***115	1	F129***893	1	2018/10/16	0	89	63.258	1	24.2996
A104***115	1	F229***298	2	2018/11/05	0	89	63.3128	1	23.297
A104***115	1	F228***649	2	2018/11/16	0	89	63.3429	1	24.6275
A104***115	1	F228***845	2	2019/01/01	0	89	63.4689	1	26.2464
A104***115	1	F129***787	1	2019/01/28	0	89	63.5428	1	22.9965
A104***115	1	F129***285	1	2019/03/04	0	89	63.6386	1	24.4647
A104***115	1	A129***092	1	2019/03/16	0	89	63.6715	1	24.2223
A104***115	1	B122***478	1	2019/04/01	0	87	63.7153	1	23.5921
A104***115	1	H124***058	1	2019/04/15	0	89	63.7536	1	23.6681
A104***115	1	W200***115	2	2019/06/24	0	89	63.9452	1	23.6286
A104***115	1	A129***900	1	2019/07/08	0	87	63.9836	1	24.3388
A104***115	1	R224***128	2	2019/09/02	0	89	64.1369	1	22.7802
A104***115	1	R124***341	1	2019/09/30	0	89	64.2136	1	23.8172
A104***115	1	F229***320	2	2019/12/09	0	86	64.4052	1	24.3806
A104***115	1	A129***915	1	2020/01/06	0	83	64.4819	1	23.0356
A104***115	1	F129***342	1	2020/05/18	1	83	64.846	1	23.9872
A104***115	1	R124***490	1	2020/06/29	1	83	64.961	1	23.2863
A104***115	1	R124***023	1	2020/09/21	1	86	65.191	1	23.1711
A104***115	1	F228***929	2	2020/10/19	1	86	65.2676	1
A104***115	1	N126***105	1	2020/11/02	1	86	65.306	1	22.5604
A104***115	1	M122***375	1	2020/11/16	1	83	65.3443	1	23.3434
A104***115	1	A229***823	2	2020/11/30	1	91	65.3826	1
A104***115	1	FD30***213	2	2020/12/28	1	83	65.4593	1	25.3032
A104***333	1	B122***478	1	2019/01/28	0	95		0	23.5921
A104***333	1	F129***155	1	2019/02/16	0	89		0	24.4096
A104***333	1	H124***581	1	2018/06/01	0	89		0	25.1436
A104***738	1	B123***016	1	2018/05/01	0	83	62.7515	0
A104***738	1	N124***970	1	2018/05/01	0	89	62.7515	0
A104***738	1	P123***077	1	2018/06/16	0	95	62.8775	0	24.5779
A104***738	1	A227***896	2	2018/10/16	0	89	63.2115	0	24.726
A104***738	1	A128***242	1	2019/04/16	0	89	63.7098	0	24.3994
A104***738	1	F229***298	2	2019/11/11	0	83	64.282	0	23.297
A110***018	1	AD03***612	2	2018/01/01	0	89		1
A110***065	1	A228***785	2	2018/01/01	0	95	59.3374	0
A110***065	1	N125***948	1	2018/03/16	0	89	59.54	0	24.1647
A110***065	1	F228***735	2	2018/07/01	0	95	59.833	0	24.8971
A110***065	1	H124***360	1	2018/11/16	0	89	60.2108	0	24.1676
A110***065	1	S124***016	1	2019/01/28	0	95	60.4107	0	24.616
A110***065	1	D122***150	1	2019/03/04	0	83	60.5065	0	23.5096
A110***065	1	P124***086	1	2019/04/29	0	89	60.6598	0	23.8613
A110***065	1	A228***812	2	2020/12/14	1	83	62.2888	0	24.8475
A110***065	1	F228***351	2	2021/04/12	1	91	62.6146	0	25.86
A110***121	1	F102***241	1	2018/01/01	0	95	61.3415	0	26.7172
A110***121	1	A129***521	1	2018/02/01	0	89	61.4264	0
A110***121	1	N124***812	1	2018/03/01	0	95	61.5031	0
A110***121	1	H123***734	1	2018/04/16	0	95	61.629	0
A110***121	1	I100***833	1	2018/05/01	0	95	61.6701	0	26.3418
A110***121	1	S124***147	1	2018/06/16	0	89	61.796	0
A110***121	1	P123***114	1	2018/07/01	0	89	61.8371	0
A110***121	1	T124***875	1	2018/08/16	0	89	61.963	0	24.5039
A110***121	1	R124***970	1	2018/08/27	0	89	61.9932	0	23.213
A110***121	1	FD03***076	2	2018/09/16	0	89	62.0479	0	24.5418
A110***121	1	B123***415	1	2018/10/16	0	89	62.13	0	24.3762
A110***121	1	T124***378	1	2018/11/01	0	87	62.1739	0	25.3559
A110***121	1	A127***344	1	2018/12/16	0	87	62.2971	0
A110***121	1	F227***449	2	2018/12/31	0	95	62.3381	0
A110***121	1	N125***601	1	2019/04/01	0	89	62.5873	0	24.2683
A110***121	1	A227***339	2	2019/09/16	0	95	63.0472	0	23.6605
A110***121	1	A129***483	1	2020/03/16	1	91	63.5455	0
A110***121	1	F129***217	1	2020/04/06	1	91	63.603	0	24.1689
A110***121	1	N225***095	2	2020/07/01	1	91	63.8385	0	24.1132
A110***121	1	N125***408	1	2020/08/16	1	91	63.9644	0	24.9973
A110***121	1	B223***190	2	2020/10/16	1	91	64.1314	0	23.8118
A110***121	1	H125***679	1	2020/11/01	1	91	64.1752	0	23.2563
A110***121	1	S223***362	2	2020/11/30	1	91	64.2546	0	23.2676
A110***121	1	A128***049	1	2021/05/24	1	95	64.7337	0	22.8407
A110***589	1	AD03***612	2	2018/03/01	0	95		1
A110***589	1	B122***875	1	2018/05/21	0	89		1	24.5438
A110***589	1	B222***562	2	2018/05/01	0	89		1
A110***589	1	B222***562	2	2018/05/01	0	89		1
A110***589	1	E124***147	1	2018/01/01	0	95		1
A110***589	1	E224***711	2	2018/04/01	0	89		1
A110***589	1	F128***053	1	2018/01/01	0	89		1
A110***589	1	F128***100	1	2018/04/16	0	89		1
A110***589	1	F128***678	1	2018/03/16	0	89		1	24.9514
A110***589	1	G121***112	1	2018/02/01	0	89		1
A110***589	1	H124***336	1	2018/04/23	0	89		1
A110***589	1	H224***827	2	2018/02/26	0	89		1	23.86
A110***589	1	L123***806	1	2018/05/07	0	89		1
A110***589	1	P123***011	1	2018/06/16	0	89		1	26.0701
A110***589	1	R224***566	2	2018/07/01	0	89		1	24.6948
A110***589	1	X220***223	2	2018/01/15	0	89		1
A111***066	1	A129***652	1	2018/03/01	0	87	66.5489	0
A111***066	1	A129***533	1	2018/03/16	0	83	66.59	0
A111***439	1	A126***365	1	2018/06/01	0	89		0	22.8778
A111***439	1	A126***365	1	2018/06/01	0	89		0	22.8778
A111***439	1	A126***365	1	2018/06/01	0	89		0	22.8778
A111***439	1	A127***344	1	2018/07/01	0	89		0
A111***439	1	A127***810	1	2018/12/01	0	87		0
A111***439	1	A127***810	1	2019/01/01	0	87		0
A111***439	1	A128***098	1	2018/08/01	0	89		0	24.4286
A111***439	1	A129***483	1	2019/09/01	0	87		0
A111***439	1	A226***410	2	2018/02/01	0	89		0	23.9174
A111***439	1	A226***789	2	2018/05/01	0	87		0
A111***439	1	A226***789	2	2018/04/01	0	87		0
A111***439	1	A226***830	2	2019/02/01	0	83		0
A111***439	1	A227***650	2	2018/09/01	0	87		0
A111***439	1	A227***650	2	2018/11/01	0	87		0
A111***439	1	B122***596	1	2019/09/01	0	87		0	23.9425
A111***439	1	B122***963	1	2018/09/01	0	89		0	23.6718
A111***439	1	B122***963	1	2018/11/01	0	89		0	23.6718
A111***439	1	B222***562	2	2018/06/01	0	89		0
A111***439	1	C121***969	1	2018/11/01	0	87		0	23.252
A111***439	1	D221***543	2	2018/07/01	0	89		0
A111***439	1	D222***442	2	2019/04/01	0	87		0
A111***439	1	D222***442	2	2019/03/01	0	89		0
A111***439	1	D222***442	2	2019/05/01	0	89		0
A111***439	1	D222***586	2	2018/05/01	0	89		0
A111***439	1	D222***586	2	2018/04/01	0	89		0
A111***439	1	F127***159	1	2018/08/01	0	89		0
A111***439	1	F129***490	1	2019/04/01	0	87		0
A111***439	1	F129***490	1	2019/03/01	0	87		0
A111***439	1	F129***490	1	2019/05/01	0	89		0
A111***439	1	F228***310	2	2018/12/01	0	87		0	19.3422
A111***439	1	F228***781	2	2018/10/01	0	89		0
A111***439	1	F228***781	2	2018/09/01	0	89		0
A111***439	1	F228***787	2	2018/06/01	0	87		0
A111***439	1	F228***849	2	2019/01/01	0	95		0
A111***439	1	F229***345	2	2019/04/01	0	87		0
A111***439	1	F229***345	2	2019/03/01	0	89		0
A111***439	1	F229***345	2	2019/05/01	0	87		0
A111***439	1	FC03***307	1	2018/08/01	0	87		0
A111***439	1	FC03***307	1	2018/07/01	0	87		0
A111***439	1	H124***719	1	2018/10/01	0	95		0	23.6713
A111***439	1	H224***085	2	2018/02/01	0	87		0
A111***439	1	H224***085	2	2018/01/01	0	87		0
A111***439	1	I100***849	1	2019/01/01	0	87		0
A111***439	1	P122***035	1	2018/01/01	0	83		0
A111***439	1	P123***209	1	2018/10/01	0	87		0
A111***439	1	P223***064	2	2018/03/01	0	89		0	25.2731
A111***439	1	R124***880	1	2018/03/01	0	87		0
A111***439	1	S124***147	1	2019/02/01	0	95		0
A111***439	1	S224***895	2	2019/02/01	0	89		0
A111***439	1	S224***895	2	2018/12/01	0	89		0
A111***439	1	U121***800	1	2019/11/01	0	91		0
A111***439	1	U121***800	1	2019/10/01	0	89		0
A12***0507	1	A128***191	1	2018/01/01	0	89	56.1971	0	24.7803
A12***0507	1	A132***188	1	2018/01/01	0	89	56.1971	0	21.2904
A12***0507	1	B123***016	1	2018/01/01	0	87	56.1971	0
A12***0507	1	F129***911	1	2018/01/01	0	89	56.1971	0	22.9973
A12***0507	1	N124***066	1	2018/01/01	0	89	56.1971	0	23.1604
A12***0507	1	N124***970	1	2018/01/01	0	89	56.1971	0
A12***0507	1	Q124***995	1	2018/01/01	0	89	56.1971	0
A12***0507	1	S124***646	1	2018/01/01	0	89	56.1971	0	23.1307
A12***0507	1	S124***646	1	2018/01/01	0	89	56.1971	0	23.1307
A12***0507	1	A126***459	1	2018/01/16	0	95	56.2382	0	25.1423
A12***0507	1	A126***607	1	2018/01/29	0	95	56.2738	0	23.5407
A12***0507	1	A126***914	1	2018/01/29	0	89	56.2738	0
A12***0507	1	A228***460	2	2018/01/29	0	95	56.2738	0	24.0954
A12***0507	1	F128***891	1	2018/01/29	0	89	56.2738	0	24.4702
A12***0507	1	R124***482	1	2018/01/29	0	87	56.2738	0	23.23
A12***0507	1	A126***635	1	2018/02/01	0	89	56.282	0
A12***0507	1	A226***643	2	2018/02/01	0	89	56.282	0	25.8056
A12***0507	1	B122***518	1	2018/02/01	0	89	56.282	0	25.9478
A12***0507	1	E224***711	2	2018/02/01	0	89	56.282	0
A12***0507	1	A126***280	1	2018/02/16	0	89	56.3231	0	24.4925
A12***0507	1	S223***790	2	2018/02/16	0	89	56.3231	0	24.3765
A12***0507	1	T124***429	1	2018/02/16	0	89	56.3231	0
A12***0507	1	B222***229	2	2018/03/01	0	89	56.3587	0
A12***0507	1	A226***228	2	2018/03/12	0	95	56.3888	0	27.2802
A12***0507	1	B122***875	1	2018/03/12	0	87	56.3888	0	24.5438
A12***0507	1	F128***629	1	2018/03/12	0	89	56.3888	0	25.1614
A12***0507	1	F129***714	1	2018/03/12	0	89	56.3888	0	23.9557
A12***0507	1	P124***086	1	2018/03/12	0	95	56.3888	0	23.8613
A12***0507	1	A228***036	2	2018/03/16	0	89	56.3997	0	24.6527
A12***0507	1	F125***879	1	2018/03/16	0	89	56.3997	0
A12***0507	1	F128***839	1	2018/03/16	0	89	56.3997	0
A12***0507	1	L124***699	1	2018/03/16	0	95	56.3997	0
A12***0507	1	A129***943	1	2018/04/09	0	89	56.4654	0	23.8696
A12***0507	1	A227***363	2	2018/04/09	0	89	56.4654	0	24.6735
A12***0507	1	F129***771	1	2018/04/09	0	89	56.4654	0	23.3149
A12***0507	1	L224***687	2	2018/04/09	0	87	56.4654	0
A12***0507	1	S223***620	2	2018/04/09	0	87	56.4654	0
A12***0507	1	A128***021	1	2018/04/16	0	89	56.4846	0	26.3423
A12***0507	1	B222***350	2	2018/04/16	0	87	56.4846	0
A12***0507	1	F128***395	1	2018/04/16	0	89	56.4846	0
A12***0507	1	N125***966	1	2018/04/16	0	89	56.4846	0	24.7161
A12***0507	1	F228***866	2	2018/05/01	0	89	56.5257	0	25.2772
A12***0507	1	H124***459	1	2018/05/01	0	83	56.5257	0	26.7856
A12***0507	1	FC03***073	1	2018/05/07	0	89	56.5421	0
A12***0507	1	M222***320	2	2018/05/07	0	89	56.5421	0
A12***0507	1	P224***253	2	2018/05/07	0	89	56.5421	0	23.9378
A12***0507	1	Q124***997	1	2018/05/07	0	89	56.5421	0
A12***0507	1	S124***878	1	2018/05/07	0	89	56.5421	0	23.9961
A12***0507	1	A228***098	2	2018/05/16	0	89	56.5667	0	25.2907
A12***0507	1	A229***615	2	2018/05/16	0	87	56.5667	0	25.3542
A12***0507	1	AD03***612	2	2018/05/16	0	87	56.5667	0
A12***0507	1	F228***106	2	2018/05/16	0	89	56.5667	0	25.2902
A12***0507	1	A126***558	1	2018/06/01	0	89	56.6105	0	25.7217
A12***0507	1	P123***077	1	2018/06/01	0	89	56.6105	0	24.5779
A12***0507	1	A226***570	2	2018/06/04	0	95	56.6188	0	23.3695
A12***0507	1	E124***635	1	2018/06/04	0	95	56.6188	0	23.9033
A12***0507	1	F228***254	2	2018/06/04	0	87	56.6188	0	23.6634
A12***0507	1	J122***090	1	2018/06/04	0	95	56.6188	0	23.486
A12***0507	1	L125***691	1	2018/06/04	0	95	56.6188	0
A12***0507	1	R124***970	1	2018/06/04	0	87	56.6188	0	23.213
A12***0507	1	U121***451	1	2018/06/16	0	89	56.6516	0	31.2444
A12***0507	1	A126***202	1	2018/07/01	0	87	56.6927	0
A12***0507	1	H224***604	2	2018/07/01	0	87	56.6927	0	24.9158
A12***0507	1	L123***721	1	2018/07/01	0	87	56.6927	0	23.9733
A12***0507	1	A129***234	1	2018/07/02	0	89	56.6954	0
A12***0507	1	B223***105	2	2018/07/02	0	89	56.6954	0	23.7204
A12***0507	1	E124***473	1	2018/07/02	0	89	56.6954	0
A12***0507	1	F129***133	1	2018/07/02	0	95	56.6954	0	23.729
A12***0507	1	T124***221	1	2018/07/02	0	87	56.6954	0	42.591
A12***0507	1	A228***559	2	2018/07/16	0	87	56.7337	0	24.9245
A12***0507	1	F227***425	2	2018/07/16	0	89	56.7337	0	26.1287
A12***0507	1	AD03***577	2	2018/07/30	0	95	56.7721	0	23.6312
A12***0507	1	AD03***632	2	2018/07/30	0	89	56.7721	0	23.2548
A12***0507	1	F128***053	1	2018/07/30	0	87	56.7721	0
A12***0507	1	S124***563	1	2018/07/30	0	87	56.7721	0
A12***0507	1	N124***985	1	2018/08/16	0	89	56.8186	0	25.8219
A12***0507	1	N125***056	1	2018/08/16	0	89	56.8186	0	24.182
A12***0507	1	R223***420	2	2018/08/16	0	87	56.8186	0	27.8982
A12***0507	1	A128***551	1	2018/08/27	0	89	56.8487	0	23.768
A12***0507	1	D122***150	1	2018/08/27	0	89	56.8487	0	23.5096
A12***0507	1	H224***765	2	2018/08/27	0	95	56.8487	0	24.1974
A12***0507	1	I200***256	2	2018/08/27	0	89	56.8487	0	24.051
A12***0507	1	O100***600	1	2018/08/27	0	87	56.8487	0	24.1999
A12***0507	1	S223***864	2	2018/08/27	0	89	56.8487	0	22.9144
A12***0507	1	A127***255	1	2018/09/01	0	89	56.8624	0	23.943
A12***0507	1	A126***861	1	2018/09/24	0	89	56.9254	0	23.483
A12***0507	1	S224***795	2	2018/09/24	0	87	56.9254	0
A12***0507	1	H223***703	2	2018/10/01	0	89	56.9446	0	25.8446
A12***0507	1	K122***307	1	2018/10/01	0	87	56.9446	0	25.0762
A12***0507	1	M222***197x	2	2018/10/01	0	89	56.9446	0
A12***0507	1	A229***610	2	2018/10/08	0	87	56.9637	0	22.4625
A12***0507	1	B122***046	1	2018/10/08	0	87	56.9637	0	23.3269
A12***0507	1	I100***934	1	2018/10/08	0	89	56.9637	0	24.4726
A12***0507	1	L224***976	2	2018/10/08	0	87	56.9637	0	24.3798
A12***0507	1	P223***333	2	2018/10/08	0	89	56.9637	0	22.9375
A12***0507	1	H124***996	1	2018/10/16	0	89	56.9856	0	24.9175
A12***0507	1	A229***610	2	2018/10/22	0	87	57.0021	0	22.4625
A12***0507	1	B122***046	1	2018/10/22	0	87	57.0021	0	23.3269
A12***0507	1	I100***934	1	2018/10/22	0	89	57.0021	0	24.4726
A12***0507	1	L224***976	2	2018/10/22	0	87	57.0021	0	24.3798
A12***0507	1	P223***333	2	2018/10/22	0	89	57.0021	0	22.9375
A12***0507	1	N125***211	1	2018/11/01	0	87	57.0294	0	26.6937
A12***0507	1	A130***131	1	2018/11/05	0	87	57.0404	0	22.5908
A12***0507	1	D122***013	1	2018/11/05	0	89	57.0404	0	24.4146
A12***0507	1	P124***454	1	2018/11/05	0	87	57.0404	0	23.0204
A12***0507	1	R124***358	1	2018/11/05	0	89	57.0404	0	22.8659
A12***0507	1	A227***966	2	2018/11/16	0	87	57.0705	0	25.5056
A12***0507	1	F129***105	1	2018/11/16	0	87	57.0705	0	24.7687
A12***0507	1	F129***155	1	2018/11/16	0	87	57.0705	0	24.4096
A12***0507	1	A130***131	1	2018/11/19	0	87	57.0787	0	22.5908
A12***0507	1	A226***797	2	2018/11/19	0	83	57.0787	0
A12***0507	1	D122***013	1	2018/11/19	0	89	57.0787	0	24.4146
A12***0507	1	P124***454	1	2018/11/19	0	87	57.0787	0	23.0204
A12***0507	1	R124***358	1	2018/11/19	0	89	57.0787	0	22.8659
A12***0507	1	A127***505	1	2018/12/01	0	87	57.1116	0	25.6669
A12***0507	1	M122***714	1	2018/12/01	0	87	57.1116	0	26.109
A12***0507	1	T223***774	2	2018/12/01	0	87	57.1116	0	33.0371
A12***0507	1	A129***900	1	2018/12/03	0	89	57.117	0	24.3388
A12***0507	1	A227***642	2	2018/12/03	0	95	57.117	0	23.1599
A12***0507	1	B122***747x	1	2018/12/03	0	89	57.117	0
A12***0507	1	B222***472	2	2018/12/03	0	87	57.117	0	23.3024
A12***0507	1	K221***478	2	2018/12/03	0	89	57.117	0	24.1444
A12***0507	1	C221***920	2	2018/12/16	0	87	57.1526	0	24.5338
A12***0507	1	G222***007	2	2018/12/16	0	87	57.1526	0	25.2242
A12***0507	1	H224***397	2	2018/12/16	0	83	57.1526	0	24.4665
A12***0507	1	A129***900	1	2018/12/17	0	89	57.1554	0	24.3388
A12***0507	1	A227***642	2	2018/12/17	0	95	57.1554	0	23.1599
A12***0507	1	B122***747x	1	2018/12/17	0	89	57.1554	0
A12***0507	1	B222***472	2	2018/12/17	0	87	57.1554	0	23.3024
A12***0507	1	K221***478	2	2018/12/17	0	89	57.1554	0	24.1444
A12***0507	1	D222***492	2	2018/12/31	0	87	57.1937	0	24.1304
A12***0507	1	F129***077	1	2018/12/31	0	87	57.1937	0	22.447
A12***0507	1	F129***077	1	2018/12/31	0	87	57.1937	0	22.447
A12***0507	1	H124***277	1	2018/12/31	0	87	57.1937	0	23.9748
A12***0507	1	I100***939	1	2018/12/31	0	87	57.1937	0	23.6918
A12***0507	1	L124***936	1	2018/12/31	0	87	57.1937	0	24.1108
A12***0507	1	L124***936	1	2018/12/31	0	87	57.1937	0	24.1108
A12***0507	1	F128***594	1	2019/01/01	0	87	57.1964	0	24.9144
A12***0507	1	FD03***094	2	2019/01/01	0	89	57.1964	0	24.157
A12***0507	1	D222***492	2	2019/01/14	0	87	57.232	0	24.1304
A12***0507	1	F129***077	1	2019/01/14	0	87	57.232	0	22.447
A12***0507	1	F129***077	1	2019/01/14	0	87	57.232	0	22.447
A12***0507	1	H124***277	1	2019/01/14	0	87	57.232	0	23.9748
A12***0507	1	I100***939	1	2019/01/14	0	87	57.232	0	23.6918
A12***0507	1	L124***936	1	2019/01/14	0	87	57.232	0	24.1108
A12***0507	1	L124***936	1	2019/01/14	0	87	57.232	0	24.1108
A12***0507	1	A128***313	1	2019/01/16	0	87	57.2375	0	24.6649
A12***0507	1	M122***590	1	2019/01/16	0	87	57.2375	0
A12***0507	1	S124***194	1	2019/01/16	0	87	57.2375	0	25.2648
A12***0507	1	A128***116	1	2019/01/28	0	87	57.2704	0	23.1625
A12***0507	1	A270***259	2	2019/01/28	0	87	57.2704	0	24.4846
A12***0507	1	B223***868	2	2019/01/28	0	89	57.2704	0	24.2506
A12***0507	1	F127***082	1	2019/01/28	0	87	57.2704	0	27.4285
A12***0507	1	F129***326	1	2019/01/28	0	87	57.2704	0	23.2003
A12***0507	1	F229***575	2	2019/01/28	0	89	57.2704	0	22.7357
A12***0507	1	V221***978	2	2019/01/28	0	87	57.2704	0
A12***0507	1	F228***735	2	2019/02/01	0	89	57.2813	0	24.8971
A12***0507	1	N125***601	1	2019/02/01	0	87	57.2813	0	24.2683
A12***0507	1	FD03***076	2	2019/03/01	0	87	57.358	0	24.5418
A12***0507	1	H124***952	1	2019/03/01	0	89	57.358	0	24.6861
A12***0507	1	P223***197	2	2019/03/01	0	87	57.358	0	24.9278
A12***0507	1	A125***592	1	2019/03/04	0	89	57.3662	0	22.8274
A12***0507	1	A126***866	1	2019/03/04	0	89	57.3662	0	23.2132
A12***0507	1	A226***071	2	2019/03/04	0	89	57.3662	0	24.339
A12***0507	1	A226***881	2	2019/03/04	0	87	57.3662	0	24.1314
A12***0507	1	B122***511	1	2019/03/04	0	87	57.3662	0	22.5681
A12***0507	1	B123***366	1	2019/03/04	0	87	57.3662	0	24.452
A12***0507	1	F129***771	1	2019/03/04	0	87	57.3662	0	23.3149
A12***0507	1	T124***140	1	2019/03/04	0	87	57.3662	0	22.9206
A12***0507	1	A126***280	1	2019/03/16	0	87	57.399	0	24.4925
A12***0507	1	A129***184	1	2019/03/16	0	87	57.399	0
A12***0507	1	A125***592	1	2019/03/18	0	89	57.4045	0	22.8274
A12***0507	1	A126***866	1	2019/03/18	0	89	57.4045	0	23.2132
A12***0507	1	A226***071	2	2019/03/18	0	89	57.4045	0	24.339
A12***0507	1	B122***511	1	2019/03/18	0	87	57.4045	0	22.5681
A12***0507	1	L224***571	2	2019/03/18	0	87	57.4045	0	24.626
A12***0507	1	S124***878	1	2019/03/18	0	87	57.4045	0	23.9961
A12***0507	1	T124***140	1	2019/03/18	0	87	57.4045	0	22.9206
A12***0507	1	A129***929	1	2019/04/01	0	87	57.4428	0	23.1896
A12***0507	1	A129***943	1	2019/04/01	0	95	57.4428	0	23.8696
A12***0507	1	A130***920	1	2019/04/01	0	87	57.4428	0	24.5931
A12***0507	1	B222***622	2	2019/04/01	0	87	57.4428	0	25.9456
A12***0507	1	B223***162	2	2019/04/01	0	89	57.4428	0	23.2249
A12***0507	1	B223***162	2	2019/04/01	0	89	57.4428	0	23.2249
A12***0507	1	E224***757	2	2019/04/01	0	87	57.4428	0	22.9202
A12***0507	1	F129***240	1	2019/04/01	0	87	57.4428	0	23.3752
A12***0507	1	H124***360	1	2019/04/01	0	89	57.4428	0	24.1676
A12***0507	1	S124***133	1	2019/04/01	0	95	57.4428	0	22.0733
A12***0507	1	A129***929	1	2019/04/15	0	87	57.4812	0	23.1896
A12***0507	1	B223***162	2	2019/04/15	0	89	57.4812	0	23.2249
A12***0507	1	E224***757	2	2019/04/15	0	87	57.4812	0	22.9202
A12***0507	1	F129***240	1	2019/04/15	0	87	57.4812	0	23.3752
A12***0507	1	E124***578	1	2019/04/29	0	87	57.5195	0
A12***0507	1	F129***217	1	2019/04/29	0	87	57.5195	0	23.2738
A12***0507	1	H124***012	1	2019/04/29	0	89	57.5195	0	24.5661
A12***0507	1	H124***012	1	2019/04/29	0	89	57.5195	0	24.5661
A12***0507	1	H124***012	1	2019/04/29	0	89	57.5195	0	24.5661
A12***0507	1	H124***379	1	2019/04/29	0	87	57.5195	0	25.2907
A12***0507	1	N124***106	1	2019/04/29	0	89	57.5195	0	23.1275
A12***0507	1	A127***644	1	2019/05/01	0	87	57.525	0	25.0989
A12***0507	1	E124***578	1	2019/05/13	0	87	57.5578	0
A12***0507	1	F129***217	1	2019/05/13	0	87	57.5578	0	23.2738
A12***0507	1	F129***456	1	2019/05/13	0	87	57.5578	0	24.6119
A12***0507	1	H124***012	1	2019/05/13	0	89	57.5578	0	24.5661
A12***0507	1	H124***012	1	2019/05/13	0	89	57.5578	0	24.5661
A12***0507	1	H124***012	1	2019/05/13	0	89	57.5578	0	24.5661
A12***0507	1	H124***379	1	2019/05/13	0	87	57.5578	0	25.2907
A12***0507	1	N124***106	1	2019/05/13	0	89	57.5578	0	23.1275
A12***0507	1	Q123***505	1	2019/05/13	0	87	57.5578	0	24.5804
A12***0507	1	A127***825	1	2019/05/16	0	87	57.5661	0	25.0832
A12***0507	1	BC01***221	1	2019/05/16	0	87	57.5661	0	25.7188
A12***0507	1	S224***283	2	2019/05/16	0	87	57.5661	0	24.3012
A12***0507	1	A130***860	1	2019/05/27	0	83	57.5962	0	24.0263
A12***0507	1	E124***159	1	2019/05/27	0	89	57.5962	0	23.5319
A12***0507	1	F129***077	1	2019/05/27	0	87	57.5962	0	22.447
A12***0507	1	F129***077	1	2019/05/27	0	87	57.5962	0	22.447
A12***0507	1	R124***699	1	2019/05/27	0	87	57.5962	0	22.6586
A12***0507	1	A130***860	1	2019/06/10	0	83	57.6345	0	24.0263
A12***0507	1	E124***159	1	2019/06/10	0	89	57.6345	0	23.5319
A12***0507	1	F129***077	1	2019/06/10	0	87	57.6345	0	22.447
A12***0507	1	F129***077	1	2019/06/10	0	87	57.6345	0	22.447
A12***0507	1	R124***699	1	2019/06/10	0	87	57.6345	0	22.6586
A12***0507	1	A229***930	2	2019/06/24	0	87	57.6728	0	22.9891
A12***0507	1	B123***025	1	2019/06/24	0	83	57.6728	0	22.987
A12***0507	1	F229***298	2	2019/06/24	0	87	57.6728	0	23.297
A12***0507	1	R124***510	1	2019/06/24	0	87	57.6728	0	23.0157
A12***0507	1	A129***337	1	2019/07/08	0	83	57.7112	0	23.7995
A12***0507	1	A229***930	2	2019/07/08	0	87	57.7112	0	22.9891
A12***0507	1	F229***298	2	2019/07/08	0	87	57.7112	0	23.297
A12***0507	1	R124***510	1	2019/07/08	0	87	57.7112	0	23.0157
A12***0507	1	H224***509	2	2019/07/22	0	87	57.7495	0	24.1855
A12***0507	1	L124***082	1	2019/07/22	0	87	57.7495	0	24.1528
A12***0507	1	Q124***223	1	2019/07/22	0	87	57.7495	0	23.2
A12***0507	1	R124***176	1	2019/07/22	0	87	57.7495	0	24.0886
A12***0507	1	H224***509	2	2019/08/05	0	87	57.7878	0	24.1855
A12***0507	1	L124***082	1	2019/08/05	0	87	57.7878	0	24.1528
A12***0507	1	Q124***223	1	2019/08/05	0	87	57.7878	0	23.2
A12***0507	1	A125***216	1	2019/08/19	0	87	57.8261	0	22.92
A12***0507	1	B122***591	1	2019/08/19	0	89	57.8261	0	24.4709
A12***0507	1	L224***455	2	2019/08/19	0	89	57.8261	0	23.5784
A12***0507	1	U221***023	2	2019/08/19	0	87	57.8261	0	23.2989
A12***0507	1	A125***216	1	2019/09/02	0	87	57.8645	0	22.92
A12***0507	1	B122***591	1	2019/09/02	0	89	57.8645	0	24.4709
A12***0507	1	U221***023	2	2019/09/02	0	87	57.8645	0	23.2989
A12***0507	1	A129***337	1	2019/09/16	0	83	57.9028	0	23.7995
A12***0507	1	B223***693	2	2019/09/16	0	87	57.9028	0	23.0929
A12***0507	1	L224***717	2	2019/09/16	0	87	57.9028	0	23.019
A12***0507	1	S224***363	2	2019/09/16	0	87	57.9028	0	23.4061
A12***0507	1	B223***693	2	2019/09/30	0	87	57.9411	0	23.0929
A12***0507	1	L224***717	2	2019/09/30	0	87	57.9411	0	23.019
A12***0507	1	S224***363	2	2019/09/30	0	87	57.9411	0	23.4061
A12***0507	1	F229***641	2	2019/10/14	0	86	57.9795	0	23.3908
A12***0507	1	Q124***893	1	2019/10/14	0	86	57.9795	0	22.5294
A12***0507	1	F229***641	2	2019/10/28	0	86	58.0178	0	23.3908
A12***0507	1	Q124***893	1	2019/10/28	0	86	58.0178	0	22.5294
A12***0507	1	R124***341	1	2019/11/11	0	86	58.0561	0	23.8172
A12***0507	1	Q224***231	2	2019/12/09	0	83	58.1328	0	22.9773
A12***0507	1	Q224***231	2	2019/12/23	0	83	58.1711	0	22.9773
A12***0507	1	F228***351	2	2020/06/01	1	86	58.6119	0	26.9257
A12***0507	1	F228***351	2	2020/06/15	1	86	58.6502	0	26.9257
A12***0507	1	H124***704	1	2020/07/27	1	83	58.7652	0	23.9165
A12***0507	1	E225***507	2	2020/08/24	1	83	58.8419	0	23.1508
A12***0507	1	E225***507	2	2020/09/07	1	83	58.8802	0	23.1508
A12***0507	1	R124***490	1	2020/09/07	1	86	58.8802	0	23.2863
A12***0507	1	A126***809	1	2020/09/21	1	86	58.9185	0	31.0949
A12***0507	1	F129***878	1	2020/09/21	1	86	58.9185	0	24.1259
A12***0507	1	A126***809	1	2020/10/05	1	86	58.9569	0	31.0949
A12***0507	1	A127***766	1	2020/10/05	1	83	58.9569	0	22.6773
A12***0507	1	A170***469	1	2020/10/05	1	83	58.9569	0	24.7466
A12***0507	1	A226***133	2	2020/10/05	1	86	58.9569	0	23.4724
A12***0507	1	B123***203	1	2020/10/05	1	86	58.9569	0	22.6824
A12***0507	1	F129***917	1	2020/10/05	1	86	58.9569	0	25.2667
A12***0507	1	H125***263	1	2020/10/05	1	86	58.9569	0	23.1923
A12***0507	1	A127***766	1	2020/10/19	1	83	58.9952	0	22.6773
A12***0507	1	A170***469	1	2020/10/19	1	83	58.9952	0	24.7466
A12***0507	1	A226***133	2	2020/10/19	1	86	58.9952	0	23.4724
A12***0507	1	B123***203	1	2020/10/19	1	86	58.9952	0	22.6824
A12***0507	1	F129***917	1	2020/10/19	1	86	58.9952	0	25.2667
A12***0507	1	H125***263	1	2020/10/19	1	86	58.9952	0	23.1923
A12***0507	1	A125***192	1	2020/11/02	1	91	59.0335	0	22.572
A12***0507	1	A127***806	1	2020/11/02	1	83	59.0335	0	22.7596
A12***0507	1	A129***952	1	2020/11/02	1	86	59.0335	0	23.1117
A12***0507	1	B123***182	1	2020/11/02	1	91	59.0335	0	22.9223
A12***0507	1	G222***887	2	2020/11/02	1	83	59.0335	0	22.8383
A12***0507	1	Q124***159	1	2020/11/02	1	83	59.0335	0	22.375
A12***0507	1	A125***192	1	2020/11/16	1	91	59.0719	0	22.572
A12***0507	1	A127***806	1	2020/11/16	1	83	59.0719	0	22.7596
A12***0507	1	A129***952	1	2020/11/16	1	86	59.0719	0	23.1117
A12***0507	1	A226***122	2	2020/11/16	1	83	59.0719	0	31.2507
A12***0507	1	B123***182	1	2020/11/16	1	91	59.0719	0	22.9223
A12***0507	1	G222***887	2	2020/11/16	1	83	59.0719	0	22.8383
A12***0507	1	Q124***159	1	2020/11/16	1	83	59.0719	0	22.375
A12***0507	1	A229***542	2	2020/11/30	1	83	59.1102	0	22.9324
A12***0507	1	A229***729	2	2020/11/30	1	83	59.1102	0	22.5752
A12***0507	1	AA30***998	1	2020/11/30	1	83	59.1102	0	26.5096
A12***0507	1	B223***359	2	2020/11/30	1	83	59.1102	0	22.1334
A12***0507	1	F129***861	1	2020/11/30	1	83	59.1102	0	24.0363
A12***0507	1	F228***892	2	2020/11/30	1	83	59.1102	0	23.3259
A12***0507	1	N125***204	1	2020/11/30	1	83	59.1102	0	22.3584
A12***0507	1	A229***542	2	2020/12/14	1	83	59.1485	0	22.9324
A12***0507	1	A229***729	2	2020/12/14	1	83	59.1485	0	22.5752
A12***0507	1	B223***359	2	2020/12/14	1	83	59.1485	0	22.1334
A12***0507	1	F129***861	1	2020/12/14	1	83	59.1485	0	24.0363
A12***0507	1	F228***892	2	2020/12/14	1	83	59.1485	0	23.3259
A12***0507	1	N125***204	1	2020/12/14	1	83	59.1485	0	22.3584
A12***0507	1	A226***462	2	2020/12/28	1	86	59.1869	0
A12***0507	1	A229***040	2	2020/12/28	1	86	59.1869	0	26.9249
A12***0507	1	AC30***323	1	2020/12/28	1	86	59.1869	0	24.3641
A12***0507	1	B123***352	1	2020/12/28	1	83	59.1869	0	24.0917
A12***0507	1	F129***478	1	2020/12/28	1	83	59.1869	0	26.0256
A12***0507	1	F129***706	1	2020/12/28	1	86	59.1869	0	22.7989
A12***0507	1	F129***706	1	2020/12/28	1	86	59.1869	0	22.7989
A12***0507	1	I100***718	1	2020/12/28	1	86	59.1869	0	23.4789
A12***0507	1	A229***040	2	2021/01/11	1	86	59.2252	0	26.9249
A12***0507	1	AC30***323	1	2021/01/11	1	86	59.2252	0	24.3641
A12***0507	1	B123***352	1	2021/01/11	1	83	59.2252	0	24.0917
A12***0507	1	E124***395	1	2021/01/11	1	83	59.2252	0	26.2346
A12***0507	1	F129***038	1	2021/01/11	1	86	59.2252	0	24.2704
A12***0507	1	F129***706	1	2021/01/11	1	86	59.2252	0	22.7989
A12***0507	1	F129***706	1	2021/01/11	1	86	59.2252	0	22.7989
A12***0507	1	I100***718	1	2021/01/11	1	86	59.2252	0	23.4789
A12***0507	1	A127***130	1	2021/01/25	1	91	59.2635	0	22.9007
A12***0507	1	A129***416	1	2021/01/25	1	86	59.2635	0	25.4209
A12***0507	1	E225***251	2	2021/01/25	1	83	59.2635	0
A12***0507	1	F129***320	1	2021/01/25	1	83	59.2635	0	23.05
A12***0507	1	F129***510	1	2021/01/25	1	83	59.2635	0	23.4734
A12***0507	1	S124***586	1	2021/01/25	1	83	59.2635	0	23.0746
A12***0507	1	T124***257	1	2021/01/25	1	86	59.2635	0	24.293
A12***0507	1	H123***522	1	2021/02/01	1	83	59.2827	0	30.7485
A12***0507	1	D222***631	2	2021/02/08	1	86	59.3018	0	23.1165
A12***0507	1	F129***304	1	2021/02/08	1	83	59.3018	0	23.5119
A12***0507	1	T124***257	1	2021/02/08	1	86	59.3018	0	24.293
A12***0507	1	U221***165	2	2021/02/08	1	91	59.3018	0	23.7475
A12***0507	1	N124***713	1	2021/03/01	1	86	59.3593	0
A12***0507	1	N125***565	1	2021/03/01	1	83	59.3593	0
A12***0507	1	O200***237	2	2021/03/01	1	86	59.3593	0	25.9407
A12***0507	1	P223***693	2	2021/03/01	1	83	59.3593	0	24.0774
A12***0507	1	N124***713	1	2021/03/15	1	86	59.3977	0
A12***0507	1	N125***565	1	2021/03/15	1	83	59.3977	0
A12***0507	1	O200***237	2	2021/03/15	1	86	59.3977	0	25.9407
A12***0507	1	P223***693	2	2021/03/15	1	83	59.3977	0	24.0774
A12***0507	1	B122***647	1	2021/03/29	1	83	59.436	0	28.1906
A12***0507	1	F129***535	1	2021/03/29	1	83	59.436	0	25.1291
A12***0507	1	O200***230	2	2021/03/29	1	83	59.436	0	22.9631
A12***0507	1	T125***843	1	2021/03/29	1	83	59.436	0	23.3766
A12***0507	1	B122***647	1	2021/04/12	1	83	59.4743	0	28.1906
A12***0507	1	F129***535	1	2021/04/12	1	83	59.4743	0	25.1291
A12***0507	1	O200***230	2	2021/04/12	1	83	59.4743	0	22.9631
A12***0507	1	T125***843	1	2021/04/12	1	83	59.4743	0	23.3766
A12***0507	1	A127***194	1	2021/04/26	1	83	59.5127	0	22.9901
A12***0507	1	A227***171	2	2021/04/26	1	83	59.5127	0	25.2639
A12***0507	1	B123***291	1	2021/04/26	1	83	59.5127	0	22.7672
A12***0507	1	E224***219	2	2021/04/26	1	83	59.5127	0	22.86
A12***0507	1	N125***918	1	2021/04/26	1	83	59.5127	0
A12***0507	1	A127***194	1	2021/05/10	1	83	59.551	0	22.9901
A12***0507	1	A227***171	2	2021/05/10	1	83	59.551	0	25.2639
A12***0507	1	B123***291	1	2021/05/10	1	83	59.551	0	22.7672
A12***0507	1	E224***219	2	2021/05/10	1	83	59.551	0	22.86
A12***0507	1	F130***740	1	2021/05/10	1	83	59.551	0	25.3627
A12***0507	1	G122***588	1	2021/05/10	1	83	59.551	0	24.5212
A12***0507	1	G122***588	1	2021/05/10	1	83	59.551	0	24.5212
A12***0507	1	R224***852	2	2021/05/10	1	83	59.551	0	24.1259
A12***0507	1	D122***953	1	2021/05/24	1	83	59.5893	0	23.8063
A12***8763	1	A130***597	1	2018/01/15	0	89	36.5311	0	23.8819
A12***8763	1	B222***187	2	2018/01/16	0	87	36.5339	0
A12***8763	1	A228***313	2	2018/02/01	0	89	36.5777	0	25.473
A12***8763	1	Q123***478	1	2018/03/16	0	95	36.6954	0	27.2999
A12***8763	1	E125***701	1	2018/03/26	0	89	36.7228	0	23.28
A12***8763	1	F128***851	1	2018/04/01	0	89	36.7392	0	24.6283
A12***8763	1	F129***374	1	2018/04/09	0	89	36.7611	0
A12***8763	1	R224***112	2	2018/05/16	0	95	36.8624	0	23.9986
A12***8763	1	F129***714	1	2018/05/21	0	95	36.8761	0	23.9557
A12***8763	1	F128***397	1	2018/06/01	0	87	36.9062	0	26.2683
A12***8763	1	M122***985	1	2020/02/24	1	86	38.6393	0	22.5893
A12***8763	1	A130***138	1	2020/05/18	1	86	38.8693	0	23.0739
A12***8763	1	A128***636	1	2020/11/16	1	95	39.3676	0	24.2324
A12***8763	1	B223***359	2	2020/11/16	1	91	39.3676	0	22.1334
A12***8763	1	B123***952	1	2020/11/30	1	86	39.4059	0	22.711
A12***8763	1	T224***360	2	2021/02/08	1	86	39.5975	0	22.4959
A12***8763	1	A229***040	2	2021/03/01	1	86	39.655	0	26.9249
A12***8763	1	A126***365	1	2021/06/07	1	86	39.9233	0	25.278
A12***8763	1	A126***365	1	2021/06/07	1	86	39.9233	0	25.278
A12***8763	1	A126***365	1	2021/06/07	1	86	39.9233	0	25.278
A12***8763	1	N125***748	1	2021/06/07	1	86	39.9233	0	23.435
A120***017	1	H124***336	1	2018/01/01	0	89	46.0068	0
A120***017	1	G121***112	1	2018/01/16	0	87	46.0479	0
A120***017	1	F229***714	2	2018/01/29	0	95	46.0835	0	23.017
A120***017	1	FC02***338	1	2018/02/01	0	95	46.0917	0
A120***017	1	A226***228	2	2018/02/26	0	95	46.1602	0	27.2802
A120***017	1	F128***100	1	2018/03/01	0	87	46.1684	0
A120***017	1	A129***943	1	2018/03/26	0	95	46.2368	0	23.8696
A120***017	1	N224***571	2	2018/04/01	0	83	46.2533	0
A120***017	1	E124***591	1	2018/04/09	0	89	46.2752	0	23.1637
A120***017	1	A126***914	1	2018/04/23	0	83	46.3135	0
A120***017	1	H124***398	1	2018/05/21	0	95	46.3901	0	24.1024
A120***017	1	R124***310	1	2018/06/16	0	89	46.4613	0	23.9028
A120***017	1	B223***105	2	2018/06/18	0	95	46.4668	0	23.7204
A120***017	1	S124***878	1	2018/07/16	0	95	46.5435	0	23.9961
A120***017	1	S223***864	2	2018/07/30	0	95	46.5818	0	22.9144
A120***017	1	F228***076	2	2018/08/13	0	95	46.6201	0	24.0902
A120***017	1	A126***392	1	2018/09/01	0	89	46.6721	0	25.2254
A120***017	1	A229***944	2	2018/09/10	0	89	46.6968	0	23.2839
A120***017	1	AD03***577	2	2018/09/24	0	89	46.7351	0	23.6312
A120***017	1	B122***747x	1	2018/10/08	0	89	46.7734	0
A120***017	1	A229***708	2	2018/10/16	0	89	46.7953	0	24.5291
A120***017	1	B223***999	2	2018/10/22	0	89	46.8118	0	23.1166
A120***017	1	H124***269	1	2018/11/05	0	89	46.8501	0	22.637
A120***017	1	A129***891	1	2018/11/16	0	89	46.8802	0	25.1501
A120***017	1	N124***608	1	2018/12/01	0	89	46.9213	0	24.7899
A120***017	1	L124***013	1	2018/12/17	0	89	46.9651	0	24.8413
A120***017	1	M122***125	1	2018/12/31	0	89	47.0034	0	22.9355
A120***017	1	F127***082	1	2019/01/14	0	89	47.0418	0	27.4285
A120***017	1	M122***714	1	2019/01/16	0	89	47.0472	0	26.109
A120***017	1	A129***402	1	2019/02/18	0	95	47.1376	0	25.0151
A120***017	1	B122***478	1	2019/03/18	0	95	47.2142	0	23.5921
A120***017	1	L124***808	1	2019/03/18	0	95	47.2142	0	23.2096
A120***017	1	D122***914	1	2019/04/01	0	95	47.2526	0	24.8556
A120***017	1	L124***752	1	2019/04/01	0	95	47.2526	0	24.5382
A120***017	1	A126***558	1	2019/05/01	0	95	47.3347	0	25.7217
A120***017	1	S124***617	1	2019/06/10	0	89	47.4442	0	22.9194
A120***017	1	A228***763	2	2019/06/24	0	89	47.4825	0	23.7365
A120***017	1	A129***337	1	2019/07/22	0	95	47.5592	0	23.7995
A120***017	1	F229***298	2	2019/08/05	0	95	47.5975	0	23.297
A120***017	1	A229***569	2	2019/09/16	0	95	47.7125	0	22.8462
A120***017	1	F129***342	1	2020/01/06	0	86	48.0192	0	23.9872
A120***017	1	F228***351	2	2020/04/20	1	86	48.3066	0	26.9257
A120***017	1	N224***943	2	2020/05/04	1	86	48.345	0	24.4067
A120***017	1	A226***133	2	2020/11/02	1	91	48.8433	0	23.4724
A120***017	1	H224***901	2	2020/11/16	1	95	48.8816	0	23.0992
A120***017	1	E224***109	2	2020/11/30	1	91	48.9199	0	24.9422
A120***017	1	F228***308	2	2020/12/14	1	91	48.9582	0	25.154
A120***017	1	T224***360	2	2020/12/28	1	91	48.9966	0	22.4959
A120***017	1	u121***366	1	2021/01/11	1	91	49.0349	0	28.0434
A120***017	1	D122***684	1	2021/02/08	1	91	49.1116	0	24.5957
A120***017	1	Q224***231	2	2021/03/01	1	91	49.1691	0	23.9603
A120***017	1	F129***320	1	2021/03/15	1	91	49.2074	0	23.05
A120***017	1	C121***067	1	2021/03/29	1	91	49.2457	0	23.4908
A120***017	1	A225***710	2	2021/04/26	1	91	49.3224	0	22.6343
A120***017	1	B123***667	1	2021/05/10	1	91	49.3607	0	23.8098
A120***017	1	E224***219	2	2021/05/24	1	91	49.399	0	22.86
A120***055	1	B122***395	1	2018/01/01	0	87	53.7604	0
A120***055	1	O100***582	1	2018/03/01	0	89	53.922	0
A120***055	1	A129***031	1	2018/04/01	0	89	54.0068	0	26.2592
A120***055	1	A226***228	2	2018/07/16	0	89	54.2971	0	27.2802
A120***055	1	G122***805	1	2019/03/18	0	89	54.9678	0	24.233
A120***055	1	A128***116	1	2020/05/04	1	86	56.0986	0	23.1625
A120***055	1	F229***106	2	2020/11/16	1	91	56.6352	0	23.6431
A120***062	1	A229***841	2	2020/07/16	1	83	53.7358	0	23.4069
A120***062	1	F228***750	2	2020/08/01	1	86	53.7796	0	24.1058
A120***062	1	A226***574	2	2020/09/01	1	86	53.8645	0	23.8738
A120***062	1	O200***236	2	2020/10/19	1	86	53.9959	0
A120***064	1	C221***803	2	2018/05/01	0	89	48.5941	0
A120***134	1	N125***702	1	2018/02/16	0	95	54.5407	0
A120***134	1	E224***604	2	2018/03/26	0	89	54.6448	0	24.0611
A120***134	1	U121***410	1	2018/05/16	0	95	54.7844	0
A120***134	1	N125***966	1	2018/07/16	0	89	54.9514	0	24.7161
A120***134	1	F227***047	2	2018/08/01	0	95	54.9952	0	25.7733
A120***134	1	B222***433	2	2018/09/16	0	89	55.1211	0	24.5914
A120***134	1	A129***581	1	2018/10/16	0	89	55.2033	0	25.2533
A120***134	1	H124***073	1	2018/11/16	0	95	55.2882	0	24.7634
A120***134	1	E124***524	1	2018/12/17	0	95	55.373	0	22.5848
A120***134	1	A130***860	1	2018/12/31	0	95	55.4114	0	24.0263
A120***134	1	F228***536	2	2019/01/28	0	95	55.488	0	26.1621
A120***134	1	S224***067	2	2019/02/18	0	95	55.5455	0	23.7745
A120***134	1	F128***594	1	2019/03/01	0	95	55.5756	0	24.9144
A120***134	1	A129***200	1	2019/04/16	0	95	55.7016	0	24.19
A120***134	1	L224***571	2	2019/05/13	0	95	55.7755	0	24.626
A120***134	1	FD03***269	2	2019/06/24	0	95	55.8905	0	25.3087
A120***134	1	FD30***018	2	2020/10/05	1	91	57.1745	0	24.148
A120***134	1	A226***133	2	2020/11/02	1	91	57.2512	0	23.4724
A120***134	1	Q223***242	2	2020/12/14	1	91	57.3662	0	22.9663
A120***134	1	E224***219	2	2020/12/28	1	86	57.4045	0	22.86
A120***134	1	A227***171	2	2021/02/08	1	86	57.5195	0	25.2639
A120***134	1	B122***647	1	2021/03/15	1	91	57.6153	0	28.1906
A120***134	1	R224***852	2	2021/03/29	1	91	57.6537	0	24.1259
A120***134	1	A130***230	1	2021/04/26	1	95	57.7303	0	24.854
A120***224	1	I100***839	1	2018/01/01	0	95	59.5921	0
A120***224	1	F129***870	1	2018/01/29	0	95	59.6687	0
A120***224	1	W200***644	2	2018/03/16	0	95	59.7947	0	24.8119
A120***224	1	A127***825	1	2018/08/01	0	95	60.1725	0	25.0832
A120***224	1	L224***873	2	2018/09/16	0	95	60.2984	0	26.0529
A120***224	1	R124***699	1	2018/10/08	0	89	60.3587	0	22.6586
A120***224	1	F228***319	2	2018/12/01	0	89	60.5065	0	24.3418
A120***224	1	A129***162	1	2019/01/16	0	87	60.6324	0	25.9168
A120***224	1	A226***549	2	2019/02/01	0	95	60.6762	0	25.1623
A120***224	1	B122***478	1	2019/02/18	0	89	60.7228	0	23.5921
A120***224	1	P124***086	1	2019/03/04	0	95	60.7611	0	23.8613
A120***224	1	F128***182	1	2019/03/18	0	89	60.7995	0	25.2771
A120***224	1	D222***373	2	2019/04/15	0	95	60.8761	0
A120***246	1	A129***031	1	2018/01/01	0	95	54.9788	0	26.2592
A120***246	1	F227***666	2	2018/04/16	0	95	55.2663	0	25.5149
A120***246	1	A226***726	2	2018/05/16	0	95	55.3484	0	26.0819
A120***246	1	A226***274	2	2018/06/04	0	95	55.4004	0	25.6855
A120***246	1	S123***452	1	2018/08/16	0	95	55.6003	0	24.7874
A120***246	1	G222***007	2	2018/09/01	0	95	55.6441	0	25.2242
A120***246	1	F129***601	1	2018/10/16	0	95	55.7673	0	24.2873
A120***246	1	H124***418	1	2018/11/01	0	95	55.8111	0	24.2656
A120***246	1	L123***721	1	2018/12/01	0	95	55.8932	0	23.9733
A120***246	1	G122***069	1	2019/01/01	0	95	55.9781	0	24.4972
A120***246	1	H224***397	2	2019/02/16	0	95	56.104	0	24.4665
A120***246	1	F129***217	1	2019/03/04	0	95	56.1478	0	23.2738
A120***246	1	F129***911	1	2019/03/18	0	95	56.1862	0	22.9973
A120***246	1	N125***002	1	2019/04/16	0	95	56.2656	0	25.7789
A120***246	1	A126***861	1	2019/05/13	0	95	56.3395	0	23.483
A120***389	1	A130***362	1	2020/10/19	1	83		0	26.0046
A120***389	1	F229***106	2	2020/10/05	1	83		0	23.6431
A120***446	1	B222***043	2	2018/01/01	0	89	49.4401	0
A120***446	1	B222***385	2	2018/01/01	0	89	49.4401	0
A120***446	1	F128***116	1	2018/01/01	0	89	49.4401	0
A120***446	1	F129***180	1	2018/01/01	0	89	49.4401	0	22.4527
A120***446	1	N124***864	1	2018/01/01	0	89	49.4401	0
A120***446	1	T123***807	1	2018/01/01	0	89	49.4401	0	24.2491
A120***446	1	A226***039	2	2018/02/01	0	89	49.525	0
A120***446	1	A226***690	2	2018/02/01	0	95	49.525	0
A120***446	1	D222***638	2	2018/02/01	0	89	49.525	0	37.2539
A120***446	1	F128***599	1	2018/02/01	0	89	49.525	0
A120***446	1	F128***882	1	2018/02/01	0	95	49.525	0	25.5305
A120***446	1	R224***235	2	2018/02/01	0	89	49.525	0
A120***446	1	A226***690	2	2018/03/01	0	89	49.6016	0
A120***446	1	D222***638	2	2018/03/01	0	89	49.6016	0	37.2539
A120***446	1	F128***882	1	2018/03/01	0	89	49.6016	0	25.5305
A120***446	1	R224***235	2	2018/03/01	0	89	49.6016	0
A120***446	1	U221***139	2	2018/03/01	0	89	49.6016	0	24.098
A120***446	1	A125***093	1	2018/04/01	0	89	49.6865	0
A120***446	1	A129***521	1	2018/04/01	0	89	49.6865	0
A120***446	1	A129***755	1	2018/04/01	0	89	49.6865	0
A120***446	1	B122***910	1	2018/04/01	0	89	49.6865	0	24.4771
A120***446	1	H124***550	1	2018/04/01	0	95	49.6865	0	23.5572
A120***446	1	O100***181	1	2018/04/01	0	89	49.6865	0
A120***446	1	A125***093	1	2018/05/01	0	89	49.7687	0
A120***446	1	A129***755	1	2018/05/01	0	89	49.7687	0
A120***446	1	B122***822	1	2018/05/01	0	89	49.7687	0	24.4639
A120***446	1	B122***910	1	2018/05/01	0	89	49.7687	0	24.4771
A120***446	1	E224***907	2	2018/05/01	0	89	49.7687	0
A120***446	1	H124***550	1	2018/05/01	0	89	49.7687	0	23.5572
A120***446	1	S223***168	2	2018/05/01	0	89	49.7687	0
A120***446	1	D122***397	1	2018/06/01	0	89	49.8535	0	24.7162
A120***446	1	F129***490	1	2018/06/01	0	89	49.8535	0
A120***446	1	A129***813	1	2018/07/01	0	89	49.9357	0	23.4322
A120***446	1	F229***345	2	2018/07/01	0	89	49.9357	0
A120***446	1	A127***810	1	2018/08/01	0	89	50.0205	0
A120***446	1	E224***629	2	2018/09/01	0	95	50.1054	0
A120***446	1	J122***207	1	2018/09/01	0	89	50.1054	0
A120***446	1	A229***712	2	2018/10/01	0	89	50.1875	0
A120***446	1	S224***895	2	2018/11/01	0	89	50.2724	0
A120***446	1	B122***963	1	2018/12/01	0	89	50.3546	0	23.6718
A120***446	1	F228***764	2	2019/01/01	0	95	50.4394	0
A120***446	1	G122***746	1	2019/02/01	0	95	50.5243	0
A120***446	1	D221***543	2	2019/03/01	0	89	50.601	0
A120***446	1	A128***098	1	2019/04/01	0	89	50.6858	0	24.4286
A120***446	1	F228***781	2	2019/04/01	0	89	50.6858	0
A120***446	1	A128***098	1	2019/05/01	0	89	50.768	0	24.4286
A120***446	1	I100***814	1	2019/05/01	0	89	50.768	0	23.9826
A120***446	1	K222***931	2	2020/04/01	1	91	51.6879	0
A120***446	1	A130***730	1	2020/06/01	1	91	51.8549	0	26.195
A120***446	1	F130***927	1	2020/06/01	1	91	51.8549	0	23.2886
A120***446	1	F229***703	2	2020/07/01	1	91	51.937	0	23.2126
A120***446	1	N125***408	1	2020/07/01	1	91	51.937	0	24.9973
A120***446	1	H124***846	1	2020/08/01	1	91	52.0219	0	23.8476
A120***446	1	N125***556	1	2020/09/01	1	91	52.1068	0	23.5629
A120***446	1	T224***075	2	2020/09/01	1	91	52.1068	0	24.964
A120***446	1	A229***841	2	2020/10/01	1	91	52.1889	0	23.4069
A120***446	1	A229***602	2	2020/11/01	1	91	52.2738	0	23.8648
A120***446	1	A226***574	2	2020/12/01	1	91	52.3559	0	23.8738
A120***446	1	B223***190	2	2021/01/01	1	91	52.4408	0	23.8118
A120***446	1	T124***915	1	2021/02/01	1	91	52.5257	0	23.7559
A120***446	1	B223***567	2	2021/04/01	1	91	52.6872	0	23.5694
A120***446	1	T124***915	1	2021/04/01	1	91	52.6872	0	23.7559
A120***446	1	H124***012	1	2021/05/01	1	91	52.7693	0	24.7123
A120***446	1	H124***012	1	2021/05/01	1	91	52.7693	0	24.7123
A120***446	1	H124***012	1	2021/05/01	1	91	52.7693	0	24.7123
A120***446	1	H224***103	2	2021/05/01	1	91	52.7693	0	24.3516
A120***521	1	F128***629	1	2018/01/01	0	89	51.3347	0	25.1614
A120***521	1	P123***392	1	2018/01/01	0	89	51.3347	0
A120***521	1	A126***328	1	2018/01/15	0	89	51.373	0	23.0876
A120***521	1	E224***613	2	2018/01/16	0	89	51.3758	0
A120***521	1	P224***253	2	2018/01/29	0	89	51.4114	0	23.9378
A120***521	1	Q124***995	1	2018/02/01	0	89	51.4196	0
A120***521	1	O200***918	2	2018/02/16	0	89	51.4606	0	25.123
A120***521	1	B123***366	1	2018/02/26	0	89	51.488	0	24.452
A120***521	1	A127***358	1	2018/03/01	0	89	51.4962	0	25.0242
A120***521	1	F228***565	2	2018/03/12	0	89	51.5264	0	22.5108
A120***521	1	F228***565	2	2018/03/12	0	89	51.5264	0	22.5108
A120***521	1	R124***302	1	2018/03/16	0	89	51.5373	0	25.4918
A120***521	1	F129***133	1	2018/03/26	0	89	51.5647	0	23.729
A120***521	1	K222***053	2	2018/04/01	0	89	51.5811	0	24.548
A120***521	1	L125***691	1	2018/04/09	0	89	51.603	0
A120***521	1	M122***518	1	2018/04/16	0	89	51.6222	0
A120***521	1	J122***090	1	2018/04/23	0	89	51.6413	0	23.486
A120***521	1	AC03***962	1	2018/05/01	0	89	51.6632	0
A120***521	1	S223***864	2	2018/05/07	0	89	51.6797	0	22.9144
A120***521	1	B222***686	2	2018/05/16	0	89	51.7043	0
A120***521	1	A227***936	2	2018/05/21	0	89	51.718	0	23.7812
A120***521	1	H223***703	2	2018/06/01	0	89	51.7481	0	25.8446
A120***521	1	F128***053	1	2018/06/04	0	89	51.7563	0
A120***521	1	A229***708	2	2018/06/16	0	89	51.7892	0	24.5291
A120***521	1	A229***944	2	2018/06/18	0	89	51.7947	0	23.2839
A120***521	1	F129***105	1	2018/07/01	0	89	51.8303	0	24.7687
A120***521	1	L223***048	2	2018/07/01	0	89	51.8303	0	25.6448
A120***521	1	F129***870	1	2018/07/02	0	89	51.833	0
A120***521	1	S123***452	1	2018/07/16	0	89	51.8713	0	24.7874
A120***521	1	C221***920	2	2018/08/01	0	89	51.9151	0	24.5338
A120***521	1	H124***357	1	2018/08/01	0	89	51.9151	0	26.6461
A120***521	1	E124***693	1	2018/08/13	0	89	51.948	0
A120***521	1	A129***891	1	2018/08/16	0	89	51.9562	0	25.1501
A120***521	1	H124***581	1	2018/08/16	0	89	51.9562	0	25.1436
A120***521	1	R224***543	2	2018/08/27	0	89	51.9863	0
A120***521	1	N124***153	1	2018/09/01	0	89	52	0	25.1319
A120***521	1	U121***238	1	2018/09/01	0	89	52	0	24.5425
A120***521	1	W200***057	2	2018/09/10	0	89	52.0246	0
A120***521	1	D122***478	1	2018/09/16	0	89	52.0411	0	24.3266
A120***521	1	J222***931	2	2018/09/16	0	89	52.0411	0	24.2103
A120***521	1	J222***816	2	2018/09/24	0	89	52.063	0	22.9286
A120***521	1	H224***604	2	2018/10/01	0	89	52.0821	0	24.9158
A120***521	1	P123***077	1	2018/10/01	0	89	52.0821	0	24.5779
A120***521	1	F129***161	1	2018/10/08	0	89	52.1013	0
A120***521	1	FD03***094	2	2018/10/16	0	89	52.1232	0	24.157
A120***521	1	L125***062	1	2018/10/22	0	89	52.1396	0	23.6049
A120***521	1	A129***184	1	2018/11/01	0	89	52.167	0
A120***521	1	D222***751	2	2018/11/01	0	89	52.167	0	24.5827
A120***521	1	F127***082	1	2018/11/05	0	89	52.178	0	27.4285
A120***521	1	F129***326	1	2018/11/05	0	89	52.178	0	23.2003
A120***521	1	AC03***896	1	2018/11/16	0	89	52.2081	0	25.313
A120***521	1	I200***395	2	2018/11/16	0	89	52.2081	0	25.3857
A120***521	1	D122***914	1	2018/12/01	0	89	52.2491	0	24.8556
A120***521	1	F129***105	1	2018/12/01	0	89	52.2491	0	24.7687
A120***521	1	A125***592	1	2018/12/03	0	89	52.2546	0	22.8274
A120***521	1	O200***164	2	2018/12/03	0	89	52.2546	0	23.319
A120***521	1	A129***092	1	2018/12/16	0	89	52.2902	0	24.2223
A120***521	1	N125***211	1	2018/12/16	0	89	52.2902	0	26.6937
A120***521	1	H124***250	1	2018/12/17	0	89	52.293	0	23.7966
A120***521	1	T124***140	1	2018/12/17	0	89	52.293	0	22.9206
A120***521	1	L224***976	2	2018/12/31	0	89	52.3313	0	24.3798
A120***521	1	F129***893	1	2019/01/01	0	89	52.334	0	24.2996
A120***521	1	Q223***682	2	2019/01/01	0	89	52.334	0	33.1689
A120***521	1	F129***109	1	2019/01/14	0	89	52.3696	0	22.5954
A120***521	1	F129***109	1	2019/01/14	0	89	52.3696	0	22.5954
A120***521	1	A128***242	1	2019/01/16	0	83	52.3751	0	24.3994
A120***521	1	A129***151	1	2019/01/16	0	83	52.3751	0	24.6914
A120***521	1	F129***566	1	2019/01/28	0	89	52.4079	0	23.5096
A120***521	1	H124***269	1	2019/01/28	0	89	52.4079	0	22.637
A120***521	1	A128***313	1	2019/02/01	0	89	52.4189	0	24.6649
A120***521	1	BC01***884	1	2019/02/01	0	89	52.4189	0	24.4632
A120***521	1	BC01***884	1	2019/02/01	0	89	52.4189	0	24.4632
A120***521	1	M122***590	1	2019/02/16	0	89	52.46	0
A120***521	1	S224***283	2	2019/02/16	0	89	52.46	0	24.3012
A120***521	1	S224***283	2	2019/02/16	0	89	52.46	0	24.3012
A120***521	1	A121***559	1	2019/02/18	0	89	52.4654	0	53.1328
A120***521	1	B223***999	2	2019/02/18	0	89	52.4654	0	23.1166
A120***521	1	K221***478	2	2019/02/18	0	89	52.4654	0	24.1444
A120***521	1	A126***202	1	2019/03/01	0	89	52.4956	0
A120***521	1	A126***202	1	2019/03/01	0	89	52.4956	0
A120***521	1	L123***721	1	2019/03/01	0	89	52.4956	0	23.9733
A120***521	1	L123***721	1	2019/03/01	0	89	52.4956	0	23.9733
A120***521	1	A129***162	1	2019/03/16	0	89	52.5366	0	25.9168
A120***521	1	A129***162	1	2019/03/16	0	89	52.5366	0	25.9168
A120***521	1	N125***601	1	2019/03/16	0	89	52.5366	0	24.2683
A120***521	1	N125***601	1	2019/03/16	0	89	52.5366	0	24.2683
A120***521	1	A129***317	1	2019/03/18	0	89	52.5421	0	24.666
A120***521	1	B122***747x	1	2019/03/18	0	89	52.5421	0
A120***521	1	B223***999	2	2019/03/18	0	89	52.5421	0	23.1166
A120***521	1	D122***013	1	2019/03/18	0	89	52.5421	0	24.4146
A120***521	1	F129***377	1	2019/03/18	0	89	52.5421	0	22.9944
A120***521	1	F129***377	1	2019/03/18	0	89	52.5421	0	22.9944
A120***521	1	K221***478	2	2019/03/18	0	89	52.5421	0	24.1444
A120***521	1	F229***641	2	2019/04/01	0	89	52.5804	0	23.3908
A120***521	1	FC03***101	1	2019/04/01	0	89	52.5804	0	24.94
A120***521	1	N125***056	1	2019/04/01	0	89	52.5804	0	24.182
A120***521	1	A129***337	1	2019/04/15	0	89	52.6188	0	23.7995
A120***521	1	I100***491	1	2019/04/15	0	89	52.6188	0	22.5897
A120***521	1	A226***549	2	2019/04/16	0	89	52.6215	0	25.1623
A120***521	1	G222***007	2	2019/04/16	0	89	52.6215	0	25.2242
A120***521	1	A227***348	2	2019/04/29	0	89	52.6571	0	23.339
A120***521	1	F129***601	1	2019/05/01	0	89	52.6626	0	24.2873
A120***521	1	A229***940	2	2019/05/13	0	89	52.6954	0	24.448
A120***521	1	Q124***893	1	2019/05/13	0	89	52.6954	0	22.5294
A120***521	1	B222***622	2	2019/05/16	0	89	52.7036	0	25.9456
A120***521	1	Q224***829	2	2019/05/16	0	89	52.7036	0	24.47
A120***521	1	A229***726	2	2019/05/27	0	89	52.7337	0	23.407
A120***521	1	H224***509	2	2019/05/27	0	89	52.7337	0	24.1855
A120***521	1	B122***030	1	2019/06/10	0	89	52.7721	0	23.1394
A120***521	1	B122***591	1	2019/06/10	0	89	52.7721	0	24.4709
A120***521	1	B223***162	2	2019/06/24	0	89	52.8104	0	23.2249
A120***521	1	F129***787	1	2019/06/24	0	89	52.8104	0	22.9965
A120***521	1	H224***463	2	2019/07/08	0	89	52.8487	0	23.4086
A120***521	1	D222***531	2	2019/07/22	0	89	52.8871	0	23.5508
A120***521	1	F228***536	2	2019/07/22	0	95	52.8871	0	26.1621
A120***521	1	F129***077	1	2019/08/05	0	89	52.9254	0	22.447
A120***521	1	F129***077	1	2019/08/05	0	89	52.9254	0	22.447
A120***521	1	L123***655	1	2019/08/05	0	89	52.9254	0	23.3844
A120***521	1	E124***159	1	2019/08/19	0	89	52.9637	0	23.5319
A120***521	1	F129***217	1	2019/08/19	0	89	52.9637	0	23.2738
A120***521	1	FD03***269	2	2019/08/19	0	89	52.9637	0	25.3087
A120***521	1	G122***301	1	2019/09/02	0	89	53.0021	0	22.809
A120***521	1	H224***857	2	2019/09/02	0	89	53.0021	0	23.2077
A120***521	1	A129***027	1	2019/10/14	0	89	53.117	0	26.1232
A120***521	1	F130***001	1	2019/11/25	0	86	53.232	0	22.7454
A120***521	1	M122***985	1	2019/12/23	0	86	53.3087	0	22.5893
A120***521	1	F228***536	2	2020/03/23	1	86	53.5578	0	27.0548
A120***521	1	A130***131	1	2020/05/18	1	86	53.7112	0	23.5562
A120***521	1	FD30***235	2	2020/06/01	1	91	53.7495	0	25.0443
A120***521	1	A126***809	1	2020/06/15	1	91	53.7878	0	31.0949
A120***521	1	AA30***998	1	2020/06/29	1	91	53.8261	0	26.5096
A120***521	1	F129***890	1	2020/07/13	1	91	53.8645	0	23.8645
A120***521	1	H123***522	1	2020/08/01	1	91	53.9165	0	30.7485
A120***521	1	S124***559	1	2020/08/24	1	91	53.9795	0	23.3333
A120***521	1	B222***945	2	2020/10/05	1	91	54.0945	0	23.7805
A120***521	1	B222***945	2	2020/10/05	1	91	54.0945	0	23.7805
A120***521	1	G222***974	2	2020/10/05	1	91	54.0945	0	24.5935
A120***521	1	A229***040	2	2020/10/19	1	91	54.1328	0	26.9249
A120***521	1	F129***320	1	2020/10/19	1	91	54.1328	0	23.05
A120***521	1	FD30***018	2	2020/10/19	1	91	54.1328	0	24.148
A120***521	1	D222***631	2	2020/11/02	1	91	54.1711	0	23.1165
A120***521	1	E225***251	2	2020/11/02	1	91	54.1711	0
A120***521	1	F228***606	2	2020/11/02	1	91	54.1711	0	25.4854
A120***521	1	A128***049	1	2020/11/16	1	91	54.2094	0	22.8407
A120***521	1	T224***360	2	2020/11/16	1	86	54.2094	0	22.4959
A120***521	1	E125***340	1	2020/11/30	1	86	54.2478	0	22.5566
A120***521	1	P223***693	2	2020/11/30	1	91	54.2478	0	24.0774
A120***521	1	A127***130	1	2020/12/14	1	86	54.2861	0	22.9007
A120***521	1	E225***750	2	2020/12/14	1	91	54.2861	0	23.206
A120***521	1	S123***303	1	2020/12/14	1	86	54.2861	0	24.6978
A120***521	1	A128***540	1	2020/12/28	1	86	54.3244	0	25.5969
A120***521	1	M122***442	1	2020/12/28	1	91	54.3244	0	23.0437
A120***521	1	G122***588	1	2021/01/11	1	86	54.3628	0	24.5212
A120***521	1	L125***256	1	2021/01/11	1	86	54.3628	0	23.0652
A120***521	1	N125***842	1	2021/01/11	1	86	54.3628	0	22.8849
A120***521	1	F129***917	1	2021/01/25	1	91	54.4011	0	25.2667
A120***521	1	H224***901	2	2021/01/25	1	86	54.4011	0	23.0992
A120***521	1	R124***830	1	2021/01/25	1	86	54.4011	0	23.6988
A120***521	1	A127***806	1	2021/02/08	1	86	54.4394	0	22.7596
A120***521	1	S124***597	1	2021/02/08	1	86	54.4394	0	24.4804
A120***521	1	W100***419	1	2021/02/08	1	86	54.4394	0	23.1974
A120***521	1	A125***192	1	2021/03/01	1	86	54.4969	0	22.572
A120***521	1	F130***753	1	2021/03/01	1	91	54.4969	0	22.7086
A120***521	1	O200***545	2	2021/03/01	1	91	54.4969	0	24.3098
A120***521	1	B223***359	2	2021/03/15	1	91	54.5352	0	22.1334
A120***521	1	G222***887	2	2021/03/15	1	86	54.5352	0	22.8383
A120***521	1	PSYO***0701C		2021/03/15	1	86	54.5352	0
A120***521	1	B223***215	2	2021/03/29	1	86	54.5736	0	23.8193
A120***521	1	F226***178	2	2021/03/29	1	86	54.5736	0
A120***521	1	F229***091	2	2021/03/29	1	86	54.5736	0	23.0445
A120***521	1	A126***056	1	2021/04/12	1	91	54.6119	0	30.7035
A120***521	1	H124***781	1	2021/04/12	1	91	54.6119	0	24.3628
A120***521	1	N124***509	1	2021/04/12	1	91	54.6119	0	24.9541
A120***521	1	A229***266	2	2021/04/26	1	91	54.6502	0	24.7863
A120***521	1	H124***144	1	2021/04/26	1	91	54.6502	0	23.8912
A120***521	1	F128***903	1	2021/05/10	1	86	54.6886	0	29.5058
A120***521	1	H125***254	1	2021/05/10	1	86	54.6886	0	23.1851
A120***521	1	K123***880	1	2021/05/10	1	86	54.6886	0	23.0746
A120***521	1	H124***513	1	2021/05/24	1	86	54.7269	0	25.218
A120***682	1	B121***631	1	2018/01/01	0	89	57.4976	0
A120***682	1	F127***385	1	2018/01/01	0	95	57.4976	0
A120***682	1	R124***880	1	2018/01/01	0	95	57.4976	0
A120***682	1	A226***305	2	2018/02/01	0	83	57.5825	0
A120***682	1	N125***414	1	2018/02/01	0	89	57.5825	0
A120***682	1	P223***064	2	2018/02/01	0	95	57.5825	0	25.2731
A120***682	1	A127***489	1	2018/03/01	0	83	57.6591	0
A120***682	1	F129***180	1	2018/03/01	0	95	57.6591	0	22.4527
A120***682	1	N124***864	1	2018/03/01	0	95	57.6591	0
A120***682	1	P122***035	1	2018/03/01	0	95	57.6591	0
A120***682	1	A129***333	1	2018/04/01	0	87	57.744	0
A120***682	1	A226***039	2	2018/04/01	0	89	57.744	0
A120***682	1	F128***585	1	2018/04/01	0	95	57.744	0
A120***682	1	F128***599	1	2018/04/01	0	89	57.744	0
A120***682	1	F128***052	1	2018/05/01	0	95	57.8261	0
A120***682	1	H224***085	2	2018/05/01	0	95	57.8261	0
A120***682	1	U221***139	2	2018/05/01	0	95	57.8261	0	24.098
A120***682	1	A227***650	2	2018/06/01	0	87	57.911	0
A120***682	1	B122***963	1	2018/06/01	0	95	57.911	0	23.6718
A120***682	1	F128***475	1	2018/06/01	0	95	57.911	0
A120***682	1	F228***781	2	2018/06/01	0	95	57.911	0
A120***682	1	G122***746	1	2018/07/01	0	95	57.9932	0
A120***682	1	I100***814	1	2018/07/01	0	95	57.9932	0	23.9826
A120***682	1	D222***462	2	2018/08/01	0	95	58.078	0
A120***682	1	F228***849	2	2018/08/01	0	95	58.078	0
A120***682	1	F229***345	2	2018/09/01	0	95	58.1629	0
A120***682	1	A226***830	2	2018/10/01	0	95	58.245	0
A120***682	1	B222***562	2	2018/10/01	0	95	58.245	0
A120***682	1	A170***042	1	2018/11/01	0	95	58.3299	0
A120***682	1	P123***114	1	2018/11/01	0	95	58.3299	0
A120***682	1	D221***543	2	2018/12/01	0	95	58.412	0
A120***682	1	D222***442	2	2019/01/01	0	89	58.4969	0
A120***682	1	O100***987	1	2019/01/01	0	95	58.4969	0	24.0695
A120***682	1	S125***602	1	2019/02/01	0	95	58.5818	0
A120***682	1	F228***764	2	2019/03/01	0	95	58.6585	0
A120***682	1	J122***207	1	2019/03/01	0	95	58.6585	0
A120***682	1	A127***344	1	2019/04/01	0	95	58.7433	0
A120***682	1	L224***774	2	2019/04/01	0	95	58.7433	0
A120***682	1	H124***719	1	2019/05/01	0	95	58.8255	0	23.6713
A120***682	1	B122***596	1	2020/05/01	1	95	59.8275	0	23.9425
A120***682	1	B122***875	1	2020/05/01	1	95	59.8275	0	25.7084
A120***682	1	K222***931	2	2020/05/01	1	95	59.8275	0
A120***682	1	E225***635	2	2020/06/01	1	95	59.9124	0	24.7041
A120***682	1	H124***012	1	2020/06/01	1	95	59.9124	0	24.7123
A120***682	1	H124***012	1	2020/06/01	1	95	59.9124	0	24.7123
A120***682	1	H124***012	1	2020/06/01	1	95	59.9124	0	24.7123
A120***682	1	PHT8***		2020/06/01	1	95	59.9124	0
A120***682	1	A130***730	1	2020/07/01	1	95	59.9945	0	26.195
A120***682	1	E125***305	1	2020/07/01	1	95	59.9945	0	23.3215
A120***682	1	T124***915	1	2020/07/01	1	95	59.9945	0	23.7559
A120***682	1	A226***375	2	2020/08/01	1	95	60.0794	0
A120***682	1	F229***703	2	2020/08/01	1	95	60.0794	0	23.2126
A120***682	1	R224***644	2	2020/08/01	1	95	60.0794	0	25.6105
A120***682	1	F129***199	1	2020/09/01	1	95	60.1643	0	25.0922
A120***682	1	T124***629	1	2020/09/01	1	95	60.1643	0	23.5145
A120***682	1	F129***398	1	2020/10/01	1	95	60.2464	0	23.6389
A120***682	1	N125***556	1	2020/10/01	1	95	60.2464	0	23.5629
A120***682	1	Q224***826	2	2020/10/01	1	95	60.2464	0	26.0482
A120***682	1	A229***841	2	2020/11/01	1	95	60.3313	0	23.4069
A120***682	1	E224***743	2	2020/11/01	1	95	60.3313	0	25.1643
A120***682	1	N225***095	2	2020/11/01	1	95	60.3313	0	24.1132
A120***682	1	F228***750	2	2020/12/01	1	95	60.4134	0	24.1058
A120***682	1	N125***408	1	2020/12/01	1	95	60.4134	0	24.9973
A120***682	1	A226***574	2	2021/01/01	1	95	60.4983	0	23.8738
A120***682	1	H124***846	1	2021/01/01	1	95	60.4983	0	23.8476
A120***682	1	B223***190	2	2021/02/01	1	95	60.5832	0	23.8118
A120***682	1	H125***679	1	2021/03/01	1	95	60.6598	0	23.2563
A120***682	1	L125***686	1	2021/03/01	1	95	60.6598	0	23.9653
A120***682	1	A229***396	2	2021/04/01	1	95	60.7447	0	24.056
A120***682	1	S123***473	1	2021/04/01	1	95	60.7447	0	24.0856
A120***682	1	A127***246	1	2021/05/01	1	95	60.8268	0	23.9801
A120***682	1	B223***567	2	2021/05/01	1	95	60.8268	0	23.5694
A120***682	1	R124***617	1	2021/05/01	1	95	60.8268	0	25.0262
A120***920	1	D222***898	2	2018/01/01	0	83	53.7577	0	27.5222
A120***920	1	A128***021	1	2018/04/01	0	89	54.0041	0	26.3423
A120***920	1	O200***918	2	2018/05/16	0	89	54.1273	0	25.123
A120***920	1	U121***451	1	2018/06/01	0	89	54.1711	0	31.2444
A120***920	1	F228***784	2	2018/08/01	0	89	54.3381	0	25.9635
A120***920	1	E124***292	1	2018/10/22	0	89	54.5626	0
A120***920	1	N125***586	1	2019/01/28	0	89	54.8309	0	24.668
A120***920	1	B122***455	1	2020/09/07	1	86	56.4408	0	23.6112
A120***944	1	B122***395	1	2018/01/01	0	89	56.8898	0
A120***944	1	A128***021	1	2018/03/01	0	95	57.0513	0	26.3423
A120***944	1	F128***484	1	2018/03/16	0	89	57.0924	0	25.2592
A120***944	1	F127***704	1	2018/05/16	0	95	57.2594	0
A120***944	1	A127***610	1	2018/07/01	0	89	57.3854	0	25.3446
A120***944	1	A129***891	1	2018/07/16	0	95	57.4264	0	25.1501
A120***944	1	H124***449	1	2018/08/01	0	95	57.4702	0	24.9432
A120***944	1	E124***973	1	2018/08/16	0	89	57.5113	0	24.6749
A120***944	1	FD02***520	2	2018/09/01	0	89	57.5551	0	28.8047
A120***944	1	A128***242	1	2018/09/16	0	89	57.5962	0	24.3994
A120***944	1	R224***566	2	2018/10/16	0	89	57.6783	0	24.6948
A120***944	1	A229***232	2	2019/01/28	0	95	57.963	0
A120***944	1	H124***017	1	2019/02/16	0	95	58.0151	0
A120***944	1	A128***551	1	2019/02/18	0	89	58.0205	0	23.768
A120***944	1	A129***184	1	2019/03/01	0	89	58.0507	0
A120***944	1	A130***193	1	2019/04/15	0	95	58.1739	0	23.4278
A120***944	1	H224***827	2	2019/04/29	0	89	58.2122	0	23.86
A120***944	1	A129***534	1	2019/05/13	0	95	58.2505	0	22.8268
A120***944	1	F229***029	2	2019/05/13	0	89	58.2505	0
A120***944	1	A129***588	1	2021/03/29	1	83	60.1287	0	23.8054
A120***994	1	P124***653	1	2019/03/01	0	89	42.5298	1	25.46
A120***994	1	A129***227	1	2019/03/18	0	89	42.5763	1	23.9503
A120***994	1	M122***125	1	2019/04/15	0	87	42.653	1	22.9355
A120***994	1	A126***861	1	2019/04/29	0	95	42.6913	1	23.483
A120***994	1	A130***138	1	2020/03/09	1	86	43.5537	1	23.0739
A120***994	1	E124***395	1	2020/05/04	1	86	43.707	1	25.2554
A120***994	1	A229***923	2	2020/06/29	1	91	43.8604	1	23.5784
A120***994	1	A12***6947	1	2020/10/19	1	86	44.167	1	23.5743
A120***994	1	B123***888	1	2020/11/02	1	83	44.2053	1	23.142
A120***994	1	F228***345	2	2020/11/16	1	86	44.2437	1	24.3161
A120***994	1	F129***517	1	2020/12/28	1	86	44.3587	1	23.4178
A120***994	1	B123***667	1	2021/01/11	1	86	44.397	1	23.8098
A120***994	1	O200***230	2	2021/02/01	1	91	44.4545	1	22.9631
A120***994	1	E125***567	1	2021/02/08	1	86	44.4736	1	22.4796
A120***994	1	A225***710	2	2021/03/01	1	86	44.5311	1	22.6343
A120***994	1	A227***110	2	2021/03/01	1	86	44.5311	1
A120***994	1	M122***299	1	2021/03/15	1	86	44.5695	1	25.777
A120***994	1	A129***994	1	2021/03/29	1	86	44.6078	1	24.6543
A120***994	1	U221***165	2	2021/04/12	1	86	44.6461	1	23.7475
A120***994	1	C121***956	1	2021/04/26	1	86	44.6845	1	24.4647
A120***994	1	F129***706	1	2021/05/10	1	91	44.7228	1	22.7989
A120***994	1	F129***706	1	2021/05/10	1	91	44.7228	1	22.7989
A120***994	1	F129***304	1	2021/05/24	1	91	44.7611	1	23.5119
A121***100	1	A127***198	1	2018/01/15	0	87	39.2279	0
A121***100	1	F128***903	1	2018/02/16	0	89	39.3155	0	29.5058
A121***100	1	E124***250	1	2018/02/26	0	87	39.3429	0
A121***100	1	A129***783	1	2018/03/01	0	87	39.3511	0
A121***100	1	F127***159	1	2018/04/01	0	87	39.436	0
A121***100	1	F129***490	1	2018/05/01	0	87	39.5181	0
A121***100	1	F129***374	1	2018/07/16	0	83	39.7262	0
A121***100	1	P123***011	1	2018/07/16	0	83	39.7262	0	26.0701
A121***100	1	BC01***884	1	2018/12/01	0	83	40.104	0	24.4632
A121***100	1	G122***620	1	2020/12/14	1	83	42.141	0	23.1018
A121***100	1	FD30***018	2	2021/01/11	1	86	42.2177	0	24.148
A121***100	1	R124***049	1	2021/03/29	1	83	42.4285	0	24.0187
A121***102	1	L125***691	1	2018/07/30	0	95	49.7796	1
A121***102	1	H124***398	1	2018/08/13	0	95	49.8179	1	24.1024
A121***102	1	L124***549	1	2018/08/27	0	95	49.8563	1
A121***102	1	S124***878	1	2018/08/27	0	95	49.8563	1	23.9961
A121***102	1	A127***505	1	2019/01/16	0	95	50.245	1	25.6669
A121***102	1	A229***232	2	2019/02/18	0	95	50.3354	1
A121***102	1	A126***607	1	2019/03/04	0	95	50.3737	1	23.5407
A121***102	1	FD03***076	2	2019/03/16	0	95	50.4066	1	24.5418
A121***102	1	L223***048	2	2019/04/01	0	95	50.4504	1	25.6448
A121***102	1	F129***155	1	2019/04/16	0	95	50.4914	1	24.4096
A121***102	1	H124***418	1	2019/05/01	0	95	50.5325	1	24.2656
A121***102	1	A127***498	1	2019/07/22	0	95	50.757	1	23.7892
A121***102	1	B222***472	2	2019/08/19	0	95	50.8337	1	23.3024
A121***205	1	A126***768	1	2018/01/16	0	95		0	24.7558
A121***205	1	A128***021	1	2018/04/01	0	95		0	26.3423
A121***205	1	A129***031	1	2018/03/16	0	89		0	26.2592
A121***205	1	A226***318	2	2018/04/16	0	95		0
A121***205	1	A227***966	2	2018/02/16	0	95		0	25.5056
A121***205	1	A228***036	2	2018/02/16	0	95		0	24.6527
A121***205	1	A229***560	2	2018/01/16	0	95		0	24.5602
A121***205	1	A229***615	2	2018/01/01	0	89		0	25.3542
A121***205	1	D222***898	2	2018/01/01	0	95		0	27.5222
A121***205	1	E124***292	1	2018/10/22	0	95		0
A121***205	1	E224***613	2	2018/04/16	0	95		0
A121***205	1	F128***623	1	2018/08/16	0	95		0	24.7294
A121***205	1	F128***645	1	2018/12/01	0	95		0	26.0222
A121***205	1	F128***645	1	2018/12/01	0	95		0	26.0222
A121***205	1	F128***839	1	2018/02/01	0	95		0
A121***205	1	F129***105	1	2018/11/01	0	89		0	24.7687
A121***205	1	F228***784	2	2018/08/01	0	89		0	25.9635
A121***205	1	FD03***171	2	2018/03/01	0	95		0
A121***205	1	H124***032	1	2018/04/01	0	95		0	25.1307
A121***205	1	H124***420	1	2018/02/01	0	95		0
A121***205	1	H124***581	1	2018/07/01	0	95		0	25.1436
A121***205	1	J122***571	1	2018/06/16	0	87		0	24.5257
A121***205	1	N124***153	1	2018/12/16	0	95		0	25.1319
A121***205	1	N125***983	1	2018/12/03	0	87		0	24.4191
A121***205	1	N224***571	2	2018/03/01	0	95		0
A121***205	1	O200***918	2	2018/05/16	0	95		0	25.123
A121***205	1	P123***392	1	2018/05/01	0	95		0
A121***205	1	Q224***807	2	2018/05/16	0	95		0
A121***205	1	R224***566	2	2018/10/01	0	95		0	24.6948
A121***205	1	U121***451	1	2018/06/01	0	89		0	31.2444
A121***262	1	B123***366	1	2018/01/01	0	89	58.7762	0	24.452
A121***262	1	I100***839	1	2018/01/16	0	89	58.8172	0
A121***262	1	I100***833	1	2018/02/01	0	89	58.8611	0	26.3418
A121***262	1	A126***534	1	2018/03/01	0	89	58.9377	0	26.1184
A121***262	1	B223***656	2	2018/04/09	0	89	59.0445	0	22.838
A121***262	1	S124***563	1	2018/04/09	0	95	59.0445	0
A121***262	1	C221***920	2	2018/06/01	0	95	59.1896	0	24.5338
A121***262	1	J222***816	2	2018/06/18	0	95	59.2361	0	22.9286
A121***262	1	P123***635	1	2018/07/02	0	89	59.2745	0	27.7426
A121***262	1	A128***242	1	2018/07/16	0	87	59.3128	0	24.3994
A121***262	1	B123***016	1	2018/07/16	0	95	59.3128	0
A121***262	1	A229***708	2	2018/08/01	0	95	59.3566	0	24.5291
A121***262	1	H124***070	1	2018/08/13	0	89	59.3895	0	23.0335
A121***262	1	H124***073	1	2018/08/16	0	89	59.3977	0	24.7634
A121***262	1	H124***952	1	2018/09/01	0	89	59.4415	0	24.6861
A121***262	1	L123***721	1	2018/09/16	0	89	59.4825	0	23.9733
A121***262	1	E224***514	2	2018/09/24	0	89	59.5044	0	21.9212
A121***262	1	E224***514	2	2018/09/24	0	89	59.5044	0	21.9212
A121***262	1	E124***402	1	2018/10/01	0	89	59.5236	0	25.5697
A121***262	1	F129***077	1	2018/11/05	0	89	59.6194	0	22.447
A121***262	1	F129***077	1	2018/11/05	0	89	59.6194	0	22.447
A121***262	1	A129***581	1	2018/11/16	0	89	59.6496	0	25.2533
A121***262	1	H124***379	1	2018/11/19	0	89	59.6578	0	25.2907
A121***262	1	S224***283	2	2018/12/16	0	89	59.7317	0	24.3012
A121***262	1	N124***106	1	2018/12/17	0	87	59.7344	0	23.1275
A121***262	1	L125***155	1	2018/12/31	0	89	59.7728	0	23.3679
A121***262	1	S123***493	1	2019/01/14	0	89	59.8111	0	23.3826
A121***262	1	A229***726	2	2019/01/28	0	89	59.8494	0	23.407
A121***262	1	R124***510	1	2019/02/18	0	89	59.9069	0	23.0157
A121***262	1	A129***151	1	2019/03/01	0	89	59.937	0	24.6914
A121***262	1	FC03***101	1	2019/03/04	0	89	59.9452	0	24.94
A121***262	1	A127***637	1	2019/03/18	0	89	59.9836	0	24.4031
A121***262	1	Q124***223	1	2019/03/18	0	89	59.9836	0	23.2
A121***262	1	D122***013	1	2019/04/01	0	95	60.0219	0	24.4146
A121***262	1	U121***451	1	2019/04/01	0	95	60.0219	0	31.2444
A121***262	1	R224***566	2	2019/04/16	0	89	60.063	0	24.6948
A121***262	1	A129***317	1	2019/04/29	0	87	60.0986	0	24.666
A121***262	1	H125***532	1	2019/05/13	0	89	60.1369	0	22.345
A121***262	1	R124***341	1	2019/05/27	0	89	60.1752	0	23.8172
A121***262	1	L125***062	1	2019/07/08	0	89	60.2902	0	23.6049
A121***262	1	B123***025	1	2019/09/16	0	89	60.4819	0	22.987
A121***262	1	A130***138	1	2019/10/14	0	89	60.5585	0	23.0739
A121***262	1	K122***272	1	2019/11/11	0	86	60.6352	0	25.4127
A121***262	1	A128***960	1	2020/10/05	1	86	61.5359	0	23.2103
A121***262	1	A126***365	1	2020/11/02	1	86	61.6126	0	25.278
A121***262	1	A126***365	1	2020/11/02	1	86	61.6126	0	25.278
A121***262	1	A126***365	1	2020/11/02	1	86	61.6126	0	25.278
A121***262	1	Q124***633	1	2020/11/16	1	86	61.6509	0	23.9124
A121***262	1	A227***171	2	2020/11/30	1	91	61.6893	0	25.2639
A121***262	1	F229***624	2	2020/12/14	1	91	61.7276	0	24.1862
A121***262	1	L225***174	2	2020/12/28	1	86	61.7659	0	22.6296
A121***262	1	A229***823	2	2021/01/11	1	86	61.8042	0
A121***262	1	F228***345	2	2021/01/25	1	86	61.8426	0	24.3161
A121***262	1	H124***781	1	2021/02/08	1	83	61.8809	0	24.3628
A121***262	1	A129***667	1	2021/03/01	1	86	61.9384	0	25.3552
A121***285	1	B222***232	2	2018/01/01	0	89	46.9021	0
A121***285	1	H224***827	2	2018/01/15	0	89	46.9405	0	23.86
A121***285	1	Q123***505	1	2018/01/15	0	89	46.9405	0	24.5804
A121***285	1	F129***245	1	2018/01/29	0	89	46.9788	0	22.8203
A121***285	1	A127***637	1	2018/02/26	0	89	47.0554	0	24.4031
A121***285	1	O100***288	1	2018/03/12	0	89	47.0938	0
A121***285	1	L123***806	1	2018/03/26	0	89	47.1321	0
A121***285	1	A228***460	2	2018/04/09	0	89	47.1704	0	24.0954
A121***285	1	A126***607	1	2018/04/23	0	89	47.2088	0	23.5407
A121***285	1	F228***254	2	2018/05/07	0	89	47.2471	0	23.6634
A121***285	1	A226***570	2	2018/05/21	0	95	47.2854	0	23.3695
A121***285	1	F129***521	1	2018/06/04	0	89	47.3238	0	23.0912
A121***285	1	E124***473	1	2018/06/18	0	89	47.3621	0
A121***285	1	A226***400	2	2018/07/02	0	89	47.4004	0	23.5107
A121***285	1	K222***618	2	2018/07/16	0	83	47.4387	0
A121***285	1	E124***578	1	2018/07/30	0	95	47.4771	0
A121***285	1	F129***870	1	2018/08/13	0	95	47.5154	0
A121***285	1	B122***881	1	2018/08/27	0	89	47.5537	0
A121***285	1	A130***597	1	2018/09/10	0	95	47.5921	0	23.8819
A121***285	1	D122***952	1	2018/09/24	0	89	47.6304	0	25.0927
A121***285	1	A129***534	1	2018/10/08	0	89	47.6687	0	22.8268
A121***285	1	F129***377	1	2018/10/08	0	95	47.6687	0	22.9944
A121***285	1	B122***747x	1	2018/10/22	0	89	47.707	0
A121***285	1	B122***046	1	2018/11/05	0	89	47.7454	0	23.3269
A121***285	1	L224***976	2	2018/11/19	0	95	47.7837	0	24.3798
A121***285	1	R224***128	2	2018/12/03	0	95	47.822	0	22.7802
A121***285	1	A125***592	1	2019/01/28	0	89	47.9754	0	22.8274
A121***285	1	O200***164	2	2019/02/18	0	89	48.0329	0	23.319
A121***285	1	AD30***443	2	2019/03/04	0	89	48.0712	0	23.7428
A121***285	1	L124***808	1	2019/03/04	0	89	48.0712	0	23.2096
A121***285	1	I100***939	1	2019/03/18	0	89	48.1095	0	23.6918
A121***285	1	L224***216	2	2019/04/01	0	89	48.1478	0	23.2523
A121***285	1	G122***301	1	2019/04/15	0	89	48.1862	0	22.809
A121***285	1	B223***162	2	2019/04/29	0	95	48.2245	0	23.2249
A121***285	1	F129***285	1	2019/05/13	0	95	48.2628	0	24.4647
A121***285	1	F129***787	1	2019/05/27	0	95	48.3012	0	22.9965
A121***285	1	N124***106	1	2019/06/10	0	95	48.3395	0	23.1275
A121***285	1	U221***023	2	2019/06/24	0	89	48.3778	0	23.2989
A121***285	1	I100***491	1	2019/07/22	0	95	48.4545	0	22.5897
A121***285	1	L125***155	1	2019/08/19	0	95	48.5311	0	23.3679
A121***285	1	H224***509	2	2019/10/28	0	91	48.7228	0	24.1855
A121***285	1	M122***985	1	2020/01/20	0	91	48.9528	0	22.5893
A121***285	1	F228***892	2	2020/10/05	1	91	49.6619	0	23.3259
A121***285	1	N125***204	1	2020/10/05	1	91	49.6619	0	22.3584
A121***285	1	A229***729	2	2020/10/19	1	91	49.7002	0	22.5752
A121***285	1	H225***801	2	2020/11/02	1	91	49.7385	0	22.651
A121***285	1	N125***842	1	2020/11/02	1	91	49.7385	0	22.8849
A121***285	1	A226***133	2	2020/11/16	1	91	49.7769	0	23.4724
A121***285	1	H125***263	1	2020/11/16	1	91	49.7769	0	23.1923
A121***285	1	M122***442	1	2020/11/30	1	91	49.8152	0	23.0437
A121***285	1	R124***502	1	2020/11/30	1	91	49.8152	0	22.7944
A121***285	1	A127***806	1	2020/12/14	1	91	49.8535	0	22.7596
A121***285	1	A129***952	1	2020/12/14	1	91	49.8535	0	23.1117
A121***285	1	I100***516	1	2020/12/28	1	91	49.8919	0	22.6912
A121***285	1	u121***366	1	2020/12/28	1	91	49.8919	0	28.0434
A121***318	1	U221***139	2	2018/01/01	0	87	55.0445	0	24.098
A121***318	1	K222***053	2	2018/02/01	0	89	55.1294	0	24.548
A121***318	1	S223***168	2	2018/03/01	0	89	55.206	0
A121***318	1	F129***216	1	2018/04/01	0	83	55.2909	0	25.4644
A121***318	1	B122***963	1	2018/04/16	0	89	55.332	0	23.6718
A121***318	1	A128***098	1	2018/05/16	0	89	55.4141	0	24.4286
A121***318	1	F228***310	2	2018/05/16	0	89	55.4141	0	19.3422
A121***318	1	G122***662	1	2018/06/01	0	89	55.4579	0	24.4479
A121***318	1	F128***514	1	2018/07/16	0	89	55.5811	0	25.4734
A121***318	1	O200***208	2	2018/08/16	0	89	55.666	0	24.4926
A121***318	1	E124***402	1	2018/09/01	0	89	55.7098	0	25.5697
A121***318	1	F128***594	1	2018/11/16	0	89	55.9179	0	24.9144
A121***318	1	A126***153	1	2018/12/03	0	89	55.9644	0	23.6761
A121***318	1	J122***131	1	2019/01/14	0	89	56.0794	0	24.4527
A121***318	1	G122***156	1	2019/03/01	0	89	56.2053	0
A121***318	1	N125***556	1	2020/06/16	1	86	57.5003	0	23.5629
A121***318	1	J222***759	2	2020/07/01	1	86	57.5414	0	28.4911
A121***318	1	G222***759	2	2020/08/24	1	86	57.6893	0	23.1874
A121***318	1	H123***522	1	2020/09/01	1	86	57.7112	0	30.7485
A121***318	1	E225***507	2	2020/11/02	1	86	57.8809	0	23.4935
A121***318	1	T124***002	1	2020/11/16	1	86	57.9192	0	23.4798
A121***318	1	F229***624	2	2021/01/11	1	86	58.0726	0	24.1862
A121***318	1	B122***523	1	2021/02/16	1	86	58.1711	0	23.557
A121***318	1	F129***775	1	2021/03/15	1	91	58.245	0	24.799
A121***318	1	A226***375	2	2021/04/01	1	83	58.2916	0
A121***318	1	N124***713	1	2021/05/10	1	86	58.3984	0
A121***318	1	A129***557	1	2021/05/24	1	86	58.4367	0	24.0502
A121***569	1	H124***357	1	2018/10/01	0	89	53.4374	0	26.6461
A121***569	1	U121***238	1	2018/11/16	0	89	53.5633	0	24.5425
A121***569	1	A126***280	1	2019/05/01	0	89	54.0178	0	24.4925
A121***569	1	A129***801	1	2021/03/15	1	91	55.8905	0	26.5763
A121***569	1	A128***540	1	2021/04/26	1	91	56.0055	0	25.5969
A121***623	1	FC02***147	1	2018/03/01	0	89	55.7509	0
A121***623	1	R224***112	2	2018/04/01	0	95	55.8357	0	23.9986
A121***623	1	F128***693	1	2018/06/16	0	87	56.0438	0	25.8245
A121***623	1	T124***378	1	2018/09/01	0	95	56.2546	0	25.3559
A121***623	1	FD03***076	2	2018/11/01	0	89	56.4216	0	24.5418
A121***623	1	A226***549	2	2018/12/16	0	95	56.5448	0	25.1623
A121***623	1	A130***193	1	2018/12/31	0	95	56.5859	0	23.4278
A121***623	1	L223***048	2	2019/03/01	0	95	56.7502	0	25.6448
A121***623	1	F228***076	2	2019/04/15	0	95	56.8734	0	24.0902
A121***623	1	I100***116	1	2019/06/24	0	91	57.065	0	23.6068
A121***623	1	G222***759	2	2020/11/02	1	95	58.4257	0	23.1874
A121***623	1	A126***400	1	2021/03/15	1	91	58.7899	0	24.5147
A121***702	1	D122***150	1	2018/01/01	0	95	42.9076	1	23.5096
A121***702	1	W200***057	2	2018/03/12	0	95	43.0992	1
A121***702	1	A129***363	1	2018/03/26	0	89	43.1376	1
A121***814	1	A127***637	1	2018/09/24	0	95	55.9206	0	24.4031
A121***814	1	D122***914	1	2018/10/16	0	95	55.9808	0	24.8556
A121***814	1	A130***860	1	2018/10/22	0	89	55.9973	0	24.0263
A121***814	1	N124***153	1	2018/11/16	0	89	56.0657	0	25.1319
A121***814	1	S224***363	2	2018/12/31	0	89	56.1889	0	23.4061
A121***814	1	Q122***192	1	2019/01/16	0	95	56.2327	0	38.0033
A121***814	1	A226***327	2	2019/01/28	0	89	56.2656	0	24.512
A121***814	1	S124***133	1	2019/03/04	0	89	56.3614	0	22.0733
A121***814	1	A226***228	2	2019/03/18	0	89	56.3997	0	27.2802
A121***814	1	A121***559	1	2019/04/01	0	89	56.4381	0	53.1328
A121***814	1	S224***283	2	2019/04/16	0	89	56.4791	0	24.3012
A121***814	1	F129***566	1	2019/04/29	0	89	56.5147	0	23.5096
A121***814	1	F227***047	2	2019/05/01	0	89	56.5202	0	25.7733
A121***814	1	F129***706	1	2019/05/13	0	89	56.553	0	22.7989
A121***814	1	F129***706	1	2019/05/13	0	89	56.553	0	22.7989
A121***814	1	F129***416	1	2019/07/08	0	95	56.7064	0	22.9925
A121***814	1	R124***176	1	2019/08/05	0	89	56.783	0	24.0886
A121***814	1	FD03***269	2	2019/10/14	0	89	56.9747	0	25.3087
A121***814	1	R124***490	1	2020/06/15	1	91	57.6454	0	23.2863
A121***814	1	R224***159	2	2020/06/29	1	91	57.6838	0	23.9825
A121***814	1	F129***342	1	2020/07/27	1	91	57.7604	0	23.9872
A121***814	1	N225***042	2	2020/08/10	1	91	57.7988	0	25.4581
A121***814	1	E224***979	2	2020/10/05	1	86	57.9521	0	23.6201
A121***814	1	F129***185	1	2020/10/19	1	91	57.9904	0	24.5147
A121***814	1	F129***890	1	2020/11/30	1	91	58.1054	0	23.8645
A121***814	1	A227***623	2	2020/12/28	1	91	58.1821	0	26.5106
A121***814	1	F130***674	1	2021/01/11	1	91	58.2204	0	23.6687
A121***814	1	Q224***231	2	2021/01/25	1	91	58.2587	0	23.9603
A121***814	1	H124***781	1	2021/03/01	1	91	58.3546	0	24.3628
A121***814	1	A129***627	1	2021/03/15	1	91	58.3929	0	26.4413
A121***814	1	A129***952	1	2021/05/10	1	91	58.5462	0	23.1117
A121***965	1	T124***429	1	2018/01/01	0	89	55.0116	0
A121***965	1	FC02***147	1	2018/02/16	0	89	55.1376	0
A121***965	1	O100***600	1	2018/02/26	0	89	55.165	0	24.1999
A121***965	1	A126***360	1	2018/03/16	0	89	55.2142	0	28.2134
A121***965	1	A126***360	1	2018/03/16	0	89	55.2142	0	28.2134
A121***965	1	A129***534	1	2018/04/23	0	89	55.3183	0	22.8268
A121***965	1	A128***242	1	2018/11/16	0	87	55.885	0	24.3994
A121***965	1	U121***451	1	2018/12/16	0	89	55.9671	0	31.2444
A121***965	1	F129***571	1	2018/12/31	0	89	56.0082	0	22.6177
A121***965	1	S124***878	1	2019/01/28	0	89	56.0849	0	23.9961
A121***965	1	G122***069	1	2019/02/01	0	89	56.0958	0	24.4972
A121***965	1	E124***292	1	2019/02/18	0	89	56.1424	0
A121***965	1	F129***133	1	2019/03/04	0	89	56.1807	0	23.729
A121***965	1	A227***642	2	2019/04/01	0	87	56.2574	0	23.1599
A121***965	1	R224***566	2	2019/04/01	0	89	56.2574	0	24.6948
A121***965	1	N125***586	1	2019/04/15	0	87	56.2957	0	24.668
A121***965	1	F170***049	1	2019/05/16	0	87	56.3806	0	25.5469
A121***965	1	AD30***443	2	2019/06/24	0	89	56.4873	0	23.7428
A121***965	1	T124***140	1	2019/08/19	0	89	56.6407	0	22.9206
A121***965	1	F129***240	1	2020/02/24	1	83	57.1581	0	24.2736
A121***965	1	A128***116	1	2020/09/07	1	58	57.6947	0	23.1625
A121***965	1	F229***597	2	2020/11/16	1	86	57.8864	0	24.0181
A121***965	1	W100***559	1	2020/12/28	1	86	58.0014	0	23.9995
A121***965	1	B222***929	2	2021/01/25	1	86	58.078	0	24.3293
A121***965	1	PSYO***0701C		2021/02/08	1	86	58.1164	0
A121***965	1	F228***606	2	2021/03/01	1	86	58.1739	0	25.4854
A121***965	1	G222***759	2	2021/03/15	1	86	58.2122	0	23.1874
A121***965	1	U121***082	1	2021/03/29	1	86	58.2505	0	22.2698
A121***965	1	N125***787	1	2021/04/12	1	83	58.2888	0	24.1971
A122***060	1	F129***216	1	2018/02/16	0	87	49.3634	0	25.4644
A122***060	1	B123***016	1	2018/05/07	0	89	49.5825	0
A122***060	1	J222***816	2	2018/05/21	0	95	49.6208	0	22.9286
A122***060	1	J222***931	2	2018/07/16	0	89	49.7741	0	24.2103
A122***060	1	P123***807	1	2018/08/01	0	87	49.8179	0	24.371
A122***060	1	F129***077	1	2018/10/08	0	87	50.0041	0	22.447
A122***060	1	F129***077	1	2018/10/08	0	87	50.0041	0	22.447
A122***060	1	A228***260	2	2018/12/17	0	89	50.1958	0	25.0439
A122***060	1	A229***726	2	2019/03/18	0	95	50.4449	0	23.407
A122***060	1	A227***197	2	2019/04/01	0	95	50.4832	0	25.7771
A122***060	1	A227***197	2	2019/04/01	0	95	50.4832	0	25.7771
A122***060	1	H124***269	1	2019/04/15	0	87	50.5216	0	22.637
A122***060	1	BC01***221	1	2019/04/16	0	89	50.5243	0	25.7188
A122***060	1	A126***252	1	2019/05/01	0	89	50.5654	0	25.1139
A122***060	1	B123***366	1	2019/05/13	0	89	50.5982	0	24.452
A122***060	1	M122***125	1	2019/07/08	0	89	50.7515	0	22.9355
A122***060	1	A128***116	1	2020/07/27	1	83	51.8056	0	23.1625
A122***060	1	E124***955	1	2020/11/30	1	86	52.1506	0	23.0062
A122***060	1	B123***701	1	2021/01/11	1	86	52.2656	0	22.6957
A122***060	1	F229***949	2	2021/01/25	1	91	52.3039	0	23.3895
A122***060	1	R124***049	1	2021/03/15	1	86	52.4381	0	24.0187
A122***060	1	A130***362	1	2021/04/12	1	86	52.5147	0	26.0046
A122***060	1	R124***830	1	2021/04/26	1	91	52.553	0	23.6988
A122***065	1	A226***537	2	2018/12/01	0	89		0
A122***065	1	B122***478	1	2018/07/30	0	89		0	23.5921
A122***065	1	F228***580	2	2018/06/01	0	89		0	24.398
A122***196	1	I100***839	1	2018/02/01	0	89	48.4079	0
A122***196	1	B222***857	2	2018/04/01	0	89	48.5695	0
A122***196	1	F128***397	1	2018/07/01	0	95	48.8186	0	26.2683
A122***196	1	F228***932	2	2018/08/01	0	95	48.9035	0	25.8902
A122***196	1	H223***703	2	2018/09/01	0	95	48.9884	0	25.8446
A122***196	1	F227***449	2	2018/10/08	0	89	49.0897	0
A122***196	1	B223***105	2	2018/11/19	0	95	49.2047	0	23.7204
A122***196	1	N125***983	1	2018/12/17	0	89	49.2813	0	24.4191
A122***196	1	N124***985	1	2019/01/01	0	95	49.3224	0	25.8219
A122***196	1	F129***911	1	2019/01/28	0	95	49.3963	0	22.9973
A122***196	1	F128***362	1	2019/03/04	0	89	49.4921	0	24.3625
A122***196	1	F128***362	1	2019/03/04	0	89	49.4921	0	24.3625
A122***196	1	A129***581	1	2019/04/01	0	95	49.5688	0	25.2533
A122***196	1	FD03***094	2	2019/05/01	0	95	49.6509	0	24.157
A122***196	1	R124***176	1	2019/09/30	0	91	50.0671	0	24.0886
A122***196	1	A128***120	1	2020/06/15	1	91	50.7762	0	24.4189
A122***196	1	R124***490	1	2020/10/19	1	91	51.1211	0	23.2863
A122***196	1	F12***9000	1	2020/12/14	1	91	51.2745	0	23.9002
A122***196	1	F228***351	2	2021/03/15	1	91	51.5236	0	25.86
A122***353	1	B222***945	2	2018/01/01	0	95	56.1506	0	20.8522
A122***353	1	B222***945	2	2018/01/01	0	95	56.1506	0	20.8522
A122***353	1	G221***647	2	2018/01/01	0	95	56.1506	0	25.3047
A122***353	1	G221***777	2	2018/01/01	0	95	56.1506	0
A122***353	1	L224***026	2	2018/01/01	0	95	56.1506	0	30.1671
A122***353	1	Q222***233	2	2018/01/01	0	95	56.1506	0
A122***353	1	B222***945	2	2018/02/01	0	95	56.2355	0	20.8522
A122***353	1	B222***945	2	2018/02/01	0	95	56.2355	0	20.8522
A122***353	1	A226***672	2	2018/03/01	0	95	56.3121	0	27.6161
A122***353	1	B122***170	1	2018/03/01	0	95	56.3121	0
A122***353	1	B222***945	2	2018/03/01	0	95	56.3121	0	20.8522
A122***353	1	B222***945	2	2018/03/01	0	95	56.3121	0	20.8522
A122***353	1	A226***672	2	2018/03/08	0	95	56.3313	0	27.6161
A122***353	1	B122***170	1	2018/03/08	0	95	56.3313	0
A122***353	1	G221***777	2	2018/03/08	0	95	56.3313	0
A122***353	1	Q222***233	2	2018/03/08	0	95	56.3313	0
A122***353	1	A226***672	2	2018/04/01	0	95	56.397	0	27.6161
A122***353	1	B122***170	1	2018/04/01	0	95	56.397	0
A122***353	1	A226***672	2	2018/05/01	0	95	56.4791	0	27.6161
A122***353	1	B122***170	1	2018/05/01	0	89	56.4791	0
A122***353	1	G221***647	2	2018/05/01	0	87	56.4791	0	25.3047
A122***353	1	G221***777	2	2018/05/01	0	83	56.4791	0
A122***353	1	L224***026	2	2018/05/01	0	83	56.4791	0	30.1671
A122***353	1	Q222***233	2	2018/05/01	0	89	56.4791	0
A122***353	1	A128***377	1	2018/06/01	0	83	56.564	0	35.9907
A122***353	1	A225***229	2	2018/06/01	0	83	56.564	0	35.7114
A122***353	1	G121***466	1	2018/06/01	0	83	56.564	0	32.1708
A122***353	1	P123***357	1	2018/06/01	0	87	56.564	0	25.3125
A122***353	1	A128***377	1	2018/07/01	0	95	56.6461	0	35.9907
A122***353	1	A225***229	2	2018/07/01	0	95	56.6461	0	35.7114
A122***353	1	G121***466	1	2018/07/01	0	95	56.6461	0	32.1708
A122***353	1	P123***357	1	2018/07/01	0	95	56.6461	0	25.3125
A122***353	1	A228***077	2	2018/08/01	0	89	56.731	0
A122***353	1	A228***247	2	2018/08/01	0	87	56.731	0
A122***353	1	F128***476	1	2018/08/01	0	95	56.731	0	24.9617
A122***353	1	G121***466	1	2018/08/01	0	83	56.731	0	32.1708
A122***353	1	P123***357	1	2018/08/01	0	87	56.731	0	25.3125
A122***353	1	A228***077	2	2018/09/01	0	95	56.8159	0
A122***353	1	A228***247	2	2018/09/01	0	95	56.8159	0
A122***353	1	A228***077	2	2018/10/01	0	87	56.898	0
A122***353	1	A228***247	2	2018/10/01	0	87	56.898	0
A122***353	1	F128***476	1	2018/10/01	0	89	56.898	0	24.9617
A122***353	1	F128***476	1	2018/11/01	0	87	56.9829	0	24.9617
A122***353	1	A128***377	1	2018/12/01	0	87	57.065	0	35.9907
A122***353	1	A225***229	2	2018/12/01	0	87	57.065	0	35.7114
A122***353	1	A128***377	1	2019/01/01	0	89	57.1499	0	35.9907
A122***353	1	A225***229	2	2019/01/01	0	87	57.1499	0	35.7114
A122***353	1	F128***476	1	2019/02/01	0	89	57.2348	0	24.9617
A122***353	1	G121***466	1	2019/03/01	0	87	57.3114	0	32.1708
A122***353	1	P123***357	1	2019/03/01	0	87	57.3114	0	25.3125
A122***353	1	A228***077	2	2019/04/01	0	87	57.3963	0
A122***353	1	A228***247	2	2019/04/01	0	87	57.3963	0
A122***353	1	N124***233	1	2020/10/01	1	91	58.8994	0	33.6392
A122***353	1	P224***204	2	2020/10/01	1	91	58.8994	0	25.2833
A122***353	1	A229***678	2	2020/11/01	1	91	58.9843	0	27.5488
A122***353	1	H223***261	2	2020/11/01	1	91	58.9843	0	34.9574
A122***353	1	O100***266	1	2020/11/01	1	91	58.9843	0	26.5029
A122***353	1	A227***226	2	2020/12/01	1	91	59.0664	0	30.17
A122***353	1	A227***226	2	2020/12/01	1	91	59.0664	0	30.17
A122***353	1	A227***226	2	2021/01/01	1	86	59.1513	0	30.17
A122***353	1	A227***226	2	2021/01/01	1	86	59.1513	0	30.17
A122***353	1	A229***678	2	2021/02/01	1	91	59.2361	0	27.5488
A122***353	1	H223***261	2	2021/02/01	1	91	59.2361	0	34.9574
A122***353	1	O100***266	1	2021/02/01	1	91	59.2361	0	26.5029
A122***353	1	N124***233	1	2021/04/16	1	86	59.4387	0	33.6392
A122***353	1	P224***204	2	2021/04/16	1	95	59.4387	0	25.2833
A122***424	1	AD03***612	2	2018/01/01	0	89	57.0869	1
A122***424	1	F127***291	1	2018/02/11	0	89	57.1992	1
A122***424	1	A126***914	1	2018/03/11	0	87	57.2758	1
A122***424	1	I200***685	2	2018/04/26	0	87	57.4018	1
A122***424	1	S124***965	1	2018/05/16	0	89	57.4565	1	26.3445
A122***424	1	F128***594	1	2018/06/11	0	89	57.5277	1	24.9144
A122***424	1	F228***319	2	2018/07/26	0	89	57.6509	1	24.3418
A122***424	1	B222***622	2	2018/08/11	0	87	57.6947	1	25.9456
A122***424	1	A227***197	2	2018/09/14	0	87	57.7878	1	25.7771
A122***424	1	A227***197	2	2018/09/14	0	87	57.7878	1	25.7771
A122***424	1	F228***185	2	2018/10/11	0	89	57.8617	1	24.4281
A122***424	1	A228***559	2	2018/11/11	0	89	57.9466	1	24.9245
A122***424	1	L124***290	1	2018/11/26	0	87	57.9877	1	24.3149
A122***424	1	F129***981	1	2018/12/11	0	87	58.0287	1	24.8104
A122***424	1	F129***706	1	2019/01/07	0	89	58.1027	1	22.7989
A122***424	1	F129***706	1	2019/01/07	0	89	58.1027	1	22.7989
A122***424	1	F227***047	2	2019/02/14	0	83	58.2067	1	25.7733
A122***424	1	L224***367	2	2019/02/25	0	89	58.2368	1	23.6285
A122***424	1	A228***313	2	2019/03/11	0	89	58.2752	1	25.473
A122***424	1	D122***914	1	2019/03/26	0	83	58.3162	1	24.8556
A122***424	1	F228***076	2	2019/04/09	0	95	58.3546	1	24.0902
A122***424	1	A126***914	1	2019/04/23	0	87	58.3929	1
A122***424	1	F227***449	2	2019/05/01	0	87	58.4148	1
A122***424	1	BC01***221	1	2019/05/11	0	87	58.4422	1	25.7188
A122***424	1	F129***217	1	2020/02/04	1	86	59.1786	1	24.1689
A122***424	1	G122***317	1	2020/08/18	1	86	59.7153	1	23.2146
A122***424	1	F129***890	1	2020/10/01	1	86	59.8357	1	23.8645
A122***424	1	G222***759	2	2020/10/27	1	91	59.9069	1	23.1874
A122***424	1	C221***298	2	2020/11/02	1	91	59.9233	1	23.944
A122***424	1	U221***272	2	2020/12/28	1	86	60.0767	1	24.1905
A122***424	1	F129***775	1	2021/01/20	1	86	60.1396	1	24.799
A122***424	1	A128***636	1	2021/02/19	1	86	60.2218	1	24.2324
A122***424	1	A229***577	2	2021/03/01	1	86	60.2491	1	22.3006
A122***424	1	A229***577	2	2021/03/01	1	86	60.2491	1	22.3006
A122***424	1	A130***230	1	2021/04/07	1	91	60.3504	1	24.854
A122***424	1	B222***929	2	2021/04/26	1	86	60.4025	1	24.3293
A122***505	1	B122***881	1	2018/01/01	0	95	54.9322	0
A122***505	1	L224***367	2	2018/01/15	0	89	54.9706	0	23.6285
A122***505	1	E124***147	1	2018/01/16	0	89	54.9733	0
A122***505	1	A129***363	1	2018/01/29	0	83	55.0089	0
A122***505	1	F129***364	1	2018/02/16	0	83	55.0582	0	24.4914
A122***505	1	F129***706	1	2018/02/26	0	87	55.0856	0	22.7989
A122***505	1	F129***706	1	2018/02/26	0	87	55.0856	0	22.7989
A122***505	1	A128***484	1	2018/03/16	0	87	55.1348	0	24.5315
A122***505	1	F129***374	1	2018/03/26	0	87	55.1622	0
A122***505	1	F229***345	2	2018/04/01	0	87	55.1786	0
A122***505	1	L124***267	1	2018/04/09	0	89	55.2005	0
A122***505	1	FC02***147	1	2018/04/16	0	87	55.2197	0
A122***505	1	S224***067	2	2018/04/23	0	89	55.2389	0	23.7745
A122***505	1	B222***229	2	2018/05/01	0	95	55.2608	0
A122***505	1	F227***644	2	2018/05/16	0	95	55.3018	0	25.3922
A122***505	1	E224***514	2	2018/05/21	0	89	55.3155	0	21.9212
A122***505	1	E224***514	2	2018/05/21	0	89	55.3155	0	21.9212
A122***505	1	F129***771	1	2018/06/04	0	89	55.3539	0	23.3149
A122***505	1	H224***397	2	2018/06/16	0	95	55.3867	0	24.4665
A122***505	1	A228***460	2	2018/06/18	0	95	55.3922	0	24.0954
A122***505	1	FD02***520	2	2018/07/01	0	95	55.4278	0	28.8047
A122***505	1	A126***607	1	2018/07/16	0	87	55.4689	0	23.5407
A122***505	1	L224***873	2	2018/08/01	0	89	55.5127	0	26.0529
A122***505	1	A129***234	1	2018/08/13	0	89	55.5455	0
A122***505	1	A129***221	1	2018/08/27	0	87	55.5838	0	23.9694
A122***505	1	F228***787	2	2018/09/01	0	83	55.5975	0
A122***505	1	M222***320	2	2018/09/10	0	89	55.6222	0
A122***505	1	J122***090	1	2018/09/24	0	83	55.6605	0	23.486
A122***505	1	F128***805	1	2018/10/08	0	87	55.6988	0	23.9357
A122***505	1	H124***073	1	2018/11/01	0	95	55.7645	0	24.7634
A122***505	1	A229***569	2	2018/11/05	0	89	55.7755	0	22.8462
A122***505	1	A229***569	2	2018/11/05	0	89	55.7755	0	22.8462
A122***505	1	S123***452	1	2018/12/01	0	89	55.8467	0	24.7874
A122***505	1	A229***940	2	2018/12/03	0	89	55.8522	0	24.448
A122***505	1	A229***940	2	2018/12/03	0	87	55.8522	0	24.448
A122***505	1	N124***106	1	2018/12/31	0	95	55.9288	0	23.1275
A122***505	1	A126***534	1	2019/01/01	0	83	55.9316	0	26.1184
A122***505	1	E124***578	1	2019/01/14	0	89	55.9671	0
A122***505	1	G222***108	2	2019/02/01	0	89	56.0164	0	24.8241
A122***505	1	A130***860	1	2019/02/18	0	83	56.063	0	24.0263
A122***505	1	E124***159	1	2019/03/04	0	95	56.1013	0	23.5319
A122***505	1	G122***301	1	2019/03/18	0	89	56.1396	0	22.809
A122***505	1	F128***629	1	2019/04/01	0	87	56.178	0	25.1614
A122***505	1	H124***058	1	2019/04/01	0	83	56.178	0	23.6681
A122***505	1	D222***751	2	2019/04/16	0	89	56.219	0	24.5827
A122***505	1	H124***277	1	2019/04/29	0	87	56.2546	0	23.9748
A122***505	1	F129***077	1	2019/05/13	0	89	56.293	0	22.447
A122***505	1	F129***077	1	2019/05/13	0	89	56.293	0	22.447
A122***505	1	F129***161	1	2019/05/27	0	83	56.3313	0
A122***505	1	A226***071	2	2019/06/10	0	89	56.3696	0	24.339
A122***505	1	F129***109	1	2019/06/24	0	87	56.4079	0	22.5954
A122***505	1	F129***109	1	2019/06/24	0	87	56.4079	0	22.5954
A122***505	1	I100***934	1	2019/07/08	0	87	56.4463	0	24.4726
A122***505	1	Q124***527	1	2019/07/22	0	87	56.4846	0	25.2391
A122***541	1	A228***459	2	2018/01/16	0	95	58.8665	0
A122***541	1	B122***342	1	2018/02/16	0	87	58.9514	0	25.1177
A122***541	1	Q124***995	1	2018/04/16	0	95	59.1129	0
A122***541	1	F228***784	2	2018/07/01	0	95	59.321	0	25.9635
A122***541	1	R124***741	1	2018/08/16	0	95	59.447	0
A122***541	1	A227***896	2	2018/09/16	0	89	59.5318	0	24.726
A122***541	1	FC03***640	1	2018/11/01	0	89	59.6578	0	25.9205
A122***541	1	A129***200	1	2019/01/01	0	95	59.8248	0	24.19
A122***541	1	N125***056	1	2019/03/16	0	95	60.0274	0	24.182
A122***541	1	H124***418	1	2019/04/16	0	89	60.1123	0	24.2656
A122***656	1	A******706		2018/08/27	0	95		0	26.0014
A122***656	1	A125***184	1	2019/06/24	0	86		0	24.165
A122***656	1	A125***511	1	2018/11/01	0	95		0	25.5716
A122***656	1	A126***193	1	2018/03/01	0	95		0
A122***656	1	A126***202	1	2019/03/01	0	95		0
A122***656	1	A126***360	1	2018/01/16	0	87		0	28.2134
A122***656	1	A126***360	1	2018/01/16	0	87		0	28.2134
A122***656	1	A126***392	1	2019/01/16	0	95		0	25.2254
A122***656	1	A126***473	1	2021/04/12	1	91		0	24.1443
A122***656	1	A126***534	1	2019/04/16	0	95		0	26.1184
A122***656	1	A126***558	1	2019/02/01	0	95		0	25.7217
A122***656	1	A126***558	1	2019/02/01	0	89		0	25.7217
A122***656	1	A126***587	1	2021/05/10	1	91		0	28.2494
A122***656	1	A126***768	1	2019/05/16	0	95		0	24.7558
A122***656	1	A126***861	1	2018/07/16	0	95		0	23.483
A122***656	1	A127***505	1	2018/09/16	0	95		0	25.6669
A122***656	1	A127***636	1	2018/04/16	0	95		0	25.3296
A122***656	1	A128***049	1	2020/11/30	1	86		0	22.8407
A122***656	1	A128***313	1	2018/10/16	0	95		0	24.6649
A122***656	1	A128***360	1	2018/02/01	0	89		0	24.6206
A122***656	1	A129***092	1	2018/07/01	0	95		0	24.2223
A122***656	1	A129***151	1	2019/05/01	0	95		0	24.6914
A122***656	1	A129***185	1	2018/08/16	0	95		0	24.8703
A122***656	1	A129***200	1	2019/03/01	0	95		0	24.19
A122***656	1	A129***200	1	2019/03/01	0	95		0	24.19
A122***656	1	A129***337	1	2019/04/01	0	95		0	23.7995
A122***656	1	A129***363	1	2018/08/27	0	95		0
A122***656	1	A129***416	1	2020/11/16	1	91		0	25.4209
A122***656	1	A129***534	1	2018/06/04	0	95		0	22.8268
A122***656	1	A129***546	1	2020/07/13	1	91		0	22.5948
A122***656	1	A129***891	1	2019/04/16	0	95		0	25.1501
A122***656	1	A129***915	1	2020/09/07	1	86		0	23.0356
A122***656	1	A129***915	1	2021/03/29	1	91		0	23.9916
A122***656	1	A129***929	1	2019/07/22	0	95		0	23.1896
A122***656	1	A130***193	1	2018/01/29	0	89		0	23.4278
A122***656	1	A130***295	1	2019/05/27	0	95		0	22.8314
A122***656	1	A130***597	1	2018/06/18	0	95		0	23.8819
A122***656	1	A130***860	1	2019/08/05	0	95		0	24.0263
A122***656	1	A130***920	1	2018/08/01	0	95		0	24.5931
A122***656	1	A131***077	1	2018/05/01	0	95		0	25.16
A122***656	1	A132***188	1	2018/10/08	0	95		0	21.2904
A122***656	1	A226***133	2	2021/01/11	1	91		0	23.4724
A122***656	1	A226***133	2	2021/05/24	1	95		0	23.4724
A122***656	1	A226***462	2	2020/10/19	1	86		0
A122***656	1	A226***797	2	2018/04/09	0	89		0
A122***656	1	A226***979	2	2018/07/01	0	95		0	28.0354
A122***656	1	A227***197	2	2021/03/15	1	91		0	25.7771
A122***656	1	A227***197	2	2021/03/15	1	91		0	25.7771
A122***656	1	A228***728	2	2018/02/01	0	89		0	24.6233
A122***656	1	A229***442	2	2019/07/08	0	86		0	23.6437
A122***656	1	A229***542	2	2021/03/15	1	91		0	22.9324
A122***656	1	A229***823	2	2021/04/12	1	91		0
A122***656	1	A229***944	2	2018/07/16	0	95		0	23.2839
A122***656	1	AD03***612	2	2018/02/16	0	89		0
A122***656	1	AD30***301	2	2020/06/01	1	91		0	23.8722
A122***656	1	B122***395	1	2018/04/01	0	89		0
A122***656	1	B122***518	1	2018/03/16	0	89		0	25.9478
A122***656	1	B122***747x	1	2019/02/18	0	95		0
A122***656	1	B122***747x	1	2019/03/18	0	95		0
A122***656	1	B122***765	1	2018/04/16	0	95		0	24.6413
A122***656	1	B123***203	1	2021/01/11	1	91		0	22.6824
A122***656	1	B123***352	1	2020/11/02	1	91		0	24.0917
A122***656	1	B123***415	1	2019/01/16	0	95		0	24.3762
A122***656	1	B123***574	1	2018/05/16	0	95		0	24.5865
A122***656	1	B123***701	1	2021/04/26	1	91		0	22.6957
A122***656	1	B123***888	1	2021/05/24	1	86		0	23.142
A122***656	1	B222***472	2	2019/03/18	0	95		0	23.3024
A122***656	1	B222***857	2	2018/05/16	0	95		0
A122***656	1	B223***055	2	2020/08/10	1	95		0	25.2342
A122***656	1	B223***693	2	2019/05/13	0	95		0	23.0929
A122***656	1	B223***999	2	2019/03/04	0	91		0	23.1166
A122***656	1	B223***999	2	2019/03/18	0	95		0	23.1166
A122***656	1	BC01***221	1	2019/02/01	0	95		0	25.7188
A122***656	1	BC01***221	1	2019/02/01	0	95		0	25.7188
A122***656	1	BC01***884	1	2019/02/01	0	95		0	24.4632
A122***656	1	C221***803	2	2018/02/16	0	89		0
A122***656	1	D122***013	1	2019/03/04	0	95		0	24.4146
A122***656	1	D122***099	1	2020/10/19	1	91		0	24.5759
A122***656	1	D122***232	1	2018/05/01	0	89		0
A122***656	1	D122***684	1	2020/10/05	1	86		0	24.5957
A122***656	1	E123***212	1	2018/01/01	0	89		0	24.9286
A122***656	1	E124***041	1	2019/02/16	0	95		0	24.904
A122***656	1	E124***041	1	2019/02/16	0	89		0	24.904
A122***656	1	E124***395	1	2019/12/09	0	86		0	25.2554
A122***656	1	E124***395	1	2021/04/26	1	91		0	26.2346
A122***656	1	E125***701	1	2018/08/13	0	95		0	23.28
A122***656	1	E224***044	2	2018/07/02	0	95		0	23.6861
A122***656	1	E224***757	2	2019/07/22	0	95		0	22.9202
A122***656	1	E224***858	2	2021/04/12	1	91		0	24.1333
A122***656	1	E225***251	2	2020/10/19	1	86		0
A122***656	1	E225***507	2	2020/06/15	1	91		0	23.1508
A122***656	1	F128***397	1	2018/10/01	0	95		0	26.2683
A122***656	1	F128***397	1	2019/03/16	0	95		0	26.2683
A122***656	1	F128***623	1	2019/04/01	0	95		0	24.7294
A122***656	1	F128***693	1	2019/02/01	0	95		0	25.8245
A122***656	1	F128***781	1	2020/07/27	1	91		0	25.9969
A122***656	1	F128***858	1	2019/01/14	0	95		0	23.3438
A122***656	1	F129***240	1	2019/07/08	0	86		0	23.3752
A122***656	1	F129***342	1	2019/11/25	0	91		0	23.9872
A122***656	1	F129***478	1	2020/11/02	1	86		0	26.0256
A122***656	1	F129***714	1	2018/01/15	0	89		0	23.9557
A122***656	1	F129***861	1	2021/03/01	1	91		0	24.0363
A122***656	1	F129***893	1	2018/06/01	0	95		0	24.2996
A122***656	1	F129***911	1	2018/09/10	0	95		0	22.9973
A122***656	1	F130***355	1	2021/01/25	1	86		0	23.9242
A122***656	1	F130***740	1	2021/01/11	1	91		0	25.3627
A122***656	1	F227***047	2	2019/03/01	0	95		0	25.7733
A122***656	1	F227***047	2	2019/03/01	0	95		0	25.7733
A122***656	1	F227***425	2	2018/08/16	0	95		0	26.1287
A122***656	1	F228***076	2	2018/05/07	0	95		0	24.0902
A122***656	1	F228***308	2	2021/01/25	1	91		0	25.154
A122***656	1	F228***345	2	2021/05/10	1	91		0	24.3161
A122***656	1	F228***351	2	2020/08/24	1	86		0	26.9257
A122***656	1	F228***580	2	2018/12/16	0	95		0	24.398
A122***656	1	F228***649	2	2018/12/01	0	95		0	24.6275
A122***656	1	F228***784	2	2019/05/16	0	95		0	25.9635
A122***656	1	F229***575	2	2018/10/08	0	95		0	22.7357
A122***656	1	F229***645	2	2020/11/30	1	91		0	23.4031
A122***656	1	F229***647	2	2020/06/15	1	91		0	23.8823
A122***656	1	FC03***073	1	2018/02/26	0	89		0
A122***656	1	FD02***520	2	2019/01/01	0	95		0	28.8047
A122***656	1	FD03***269	2	2019/05/27	0	95		0	25.3087
A122***656	1	G122***317	1	2020/10/05	1	95		0	23.2146
A122***656	1	G122***805	1	2019/09/02	0	95		0	24.233
A122***656	1	G222***007	2	2018/08/01	0	95		0	25.2242
A122***656	1	G222***759	2	2020/12/28	1	95		0	23.1874
A122***656	1	G222***887	2	2021/03/01	1	86		0	22.8383
A122***656	1	H124***012	1	2019/09/02	0	95		0	24.5661
A122***656	1	H124***012	1	2019/09/02	0	95		0	24.5661
A122***656	1	H124***012	1	2019/09/02	0	95		0	24.5661
A122***656	1	H124***058	1	2018/12/03	0	95		0	23.6681
A122***656	1	H124***073	1	2018/06/16	0	95		0	24.7634
A122***656	1	H124***269	1	2019/01/14	0	95		0	22.637
A122***656	1	H124***360	1	2018/12/01	0	95		0	24.1676
A122***656	1	H124***418	1	2019/02/01	0	95		0	24.2656
A122***656	1	H124***418	1	2019/02/01	0	95		0	24.2656
A122***656	1	H124***445	1	2018/11/19	0	91		0	24.2796
A122***656	1	H124***581	1	2019/04/16	0	95		0	25.1436
A122***656	1	H124***828	1	2021/05/24	1	83		0	27.2783
A122***656	1	H124***952	1	2018/07/16	0	95		0	24.6861
A122***656	1	H124***996	1	2018/11/16	0	95		0	24.9175
A122***656	1	H223***703	2	2019/01/01	0	95		0	25.8446
A122***656	1	H224***397	2	2018/09/16	0	95		0	24.4665
A122***656	1	H224***463	2	2019/07/22	0	95		0	23.4086
A122***656	1	I100***491	1	2019/04/29	0	95		0	22.5897
A122***656	1	I100***718	1	2020/10/05	1	91		0	23.4789
A122***656	1	I100***839	1	2018/03/01	0	89		0
A122***656	1	I100***934	1	2018/12/31	0	95		0	24.4726
A122***656	1	I200***256	2	2018/06/18	0	95		0	24.051
A122***656	1	J122***090	1	2018/04/09	0	89		0	23.486
A122***656	1	J122***132	1	2018/09/24	0	95		0	23.1401
A122***656	1	J122***201	1	2021/02/08	1	86		0	23.6861
A122***656	1	K122***272	1	2019/09/16	0	95		0	25.4127
A122***656	1	K122***717	1	2018/06/04	0	95		0	23.75
A122***656	1	L123***655	1	2019/08/19	0	95		0	23.3844
A122***656	1	L124***936	1	2018/12/03	0	95		0	24.1108
A122***656	1	L124***936	1	2018/12/03	0	95		0	24.1108
A122***656	1	L125***155	1	2019/04/01	0	95		0	23.3679
A122***656	1	L125***256	1	2021/01/25	1	91		0	23.0652
A122***656	1	L224***343	2	2018/03/26	0	95		0	23.8189
A122***656	1	L224***873	2	2018/11/16	0	95		0	26.0529
A122***656	1	M122***125	1	2018/10/08	0	87		0	22.9355
A122***656	1	M122***907	1	2018/10/08	0	95		0	23.6956
A122***656	1	M222***320	2	2018/02/26	0	89		0
A122***656	1	N124***066	1	2018/09/24	0	95		0	23.1604
A122***656	1	N124***106	1	2019/08/05	0	95		0	23.1275
A122***656	1	N124***713	1	2020/12/14	1	91		0
A122***656	1	N124***985	1	2018/09/01	0	95		0	25.8219
A122***656	1	N125***056	1	2018/09/01	0	95		0	24.182
A122***656	1	N125***565	1	2020/11/16	1	91		0
A122***656	1	N125***601	1	2018/10/01	0	95		0	24.2683
A122***656	1	N125***966	1	2018/06/16	0	95		0	24.7161
A122***656	1	N224***943	2	2020/07/27	1	91		0	24.4067
A122***656	1	N225***035	2	2018/03/26	0	95		0	23.5208
A122***656	1	O100***288	1	2018/01/01	0	95		0
A122***656	1	P123***011	1	2019/05/01	0	95		0	26.0701
A122***656	1	P123***077	1	2019/03/16	0	95		0	24.5779
A122***656	1	P123***106	1	2018/12/31	0	95		0	23.5438
A122***656	1	P123***516	1	2018/01/16	0	89		0	21.0771
A122***656	1	P124***180	1	2020/08/24	1	91		0	23.9042
A122***656	1	P124***454	1	2019/03/18	0	95		0	23.0204
A122***656	1	P223***197	2	2018/12/16	0	95		0	24.9278
A122***656	1	P224***253	2	2018/03/12	0	95		0	23.9378
A122***656	1	Q122***192	1	2018/07/16	0	95		0	38.0033
A122***656	1	Q123***505	1	2018/08/13	0	95		0	24.5804
A122***656	1	Q123***812	1	2021/03/29	1	91		0	23.7137
A122***656	1	Q124***997	1	2018/03/12	0	95		0
A122***656	1	R124***049	1	2020/06/29	1	91		0	24.0187
A122***656	1	R124***122	1	2019/06/24	0	95		0	24.4538
A122***656	1	R124***176	1	2019/06/10	0	95		0	24.0886
A122***656	1	R124***341	1	2019/08/05	0	95		0	23.8172
A122***656	1	R124***630	1	2020/09/21	1	91		0	23.5054
A122***656	1	R124***970	1	2018/04/23	0	95		0	23.213
A122***656	1	R224***159	2	2020/11/02	1	86		0	23.9825
A122***656	1	S124***016	1	2018/07/02	0	95		0	24.616
A122***656	1	S124***563	1	2018/05/21	0	95		0
A122***656	1	S124***617	1	2019/07/08	0	86		0	22.9194
A122***656	1	S124***878	1	2018/01/29	0	95		0	23.9961
A122***656	1	S124***956	1	2018/06/01	0	95		0	25.0103
A122***656	1	S124***988	1	2021/02/08	1	91		0	25.2019
A122***656	1	S223***030	2	2020/05/04	1	86		0	23.6742
A122***656	1	S223***864	2	2018/05/21	0	95		0	22.9144
A122***656	1	S224***283	2	2018/10/16	0	95		0	24.3012
A122***656	1	S224***363	2	2019/04/29	0	95		0	23.4061
A122***656	1	S224***668	2	2021/05/10	1	86		0	22.8546
A122***656	1	S224***989	2	2020/12/14	1	91		0	23.9452
A122***656	1	T123***878	1	2021/04/26	1	91		0	29.9251
A122***656	1	T124***875	1	2019/03/16	0	95		0	24.5039
A122***656	1	U221***272	2	2021/03/15	1	91		0	24.1905
A122***656	1	W200***234	2	2021/03/01	1	86		0	23.5211
A122***656	1	W200***644	2	2018/04/01	0	95		0	24.8119
A122***656	1	X220***223	2	2018/05/07	0	95		0
A122***656	1	u121***366	1	2020/12/14	1	91		0	28.0434
A122***899	1	A226***672	2	2018/01/01	0	89	55.8138	0	27.6161
A122***899	1	B122***170	1	2018/01/01	0	89	55.8138	0
A122***899	1	G221***647	2	2018/03/01	0	89	55.9754	0	25.3047
A122***899	1	G221***777	2	2018/03/01	0	87	55.9754	0
A122***899	1	L224***026	2	2018/03/01	0	87	55.9754	0	30.1671
A122***899	1	Q222***233	2	2018/03/01	0	95	55.9754	0
A122***899	1	B222***945	2	2018/04/01	0	83	56.0602	0	20.8522
A122***899	1	B222***945	2	2018/04/01	0	83	56.0602	0	20.8522
A122***899	1	B222***945	2	2018/05/01	0	83	56.1424	0	20.8522
A122***899	1	B222***945	2	2018/05/01	0	83	56.1424	0	20.8522
A122***899	1	A228***077	2	2018/06/01	0	87	56.2272	0
A122***899	1	A228***247	2	2018/06/01	0	87	56.2272	0
A122***899	1	A228***077	2	2018/07/01	0	89	56.3094	0
A122***899	1	A228***247	2	2018/07/01	0	89	56.3094	0
A122***899	1	A128***377	1	2018/08/01	0	89	56.3943	0	35.9907
A122***899	1	A225***229	2	2018/08/01	0	95	56.3943	0	35.7114
A122***899	1	F128***476	1	2018/09/01	0	87	56.4791	0	24.9617
A122***899	1	G121***466	1	2018/10/01	0	89	56.5613	0	32.1708
A122***899	1	P123***357	1	2018/10/01	0	95	56.5613	0	25.3125
A122***899	1	A128***377	1	2018/11/01	0	89	56.6461	0	35.9907
A122***899	1	A225***229	2	2018/11/01	0	95	56.6461	0	35.7114
A122***899	1	F128***476	1	2018/12/01	0	87	56.7283	0	24.9617
A122***899	1	G121***466	1	2019/01/01	0	89	56.8131	0	32.1708
A122***899	1	P123***357	1	2019/01/01	0	89	56.8131	0	25.3125
A122***899	1	N124***233	1	2020/06/01	1	86	58.2286	0	33.6392
A122***899	1	P224***204	2	2020/06/01	1	86	58.2286	0	25.2833
A122***899	1	N124***233	1	2020/07/01	1	86	58.3107	0	33.6392
A122***899	1	P224***204	2	2020/07/01	1	86	58.3107	0	25.2833
A122***899	1	A227***226	2	2020/08/01	1	91	58.3956	0	30.17
A122***899	1	A227***226	2	2020/08/01	1	91	58.3956	0	30.17
A122***899	1	A229***678	2	2020/09/01	1	86	58.4805	0	27.5488
A122***899	1	H223***261	2	2020/09/01	1	86	58.4805	0	34.9574
A122***899	1	O100***266	1	2020/09/01	1	86	58.4805	0	26.5029
A122***899	1	A227***226	2	2020/11/01	1	91	58.6475	0	30.17
A122***899	1	A227***226	2	2020/11/01	1	91	58.6475	0	30.17
A122***899	1	A229***678	2	2020/12/01	1	86	58.7296	0	27.5488
A122***899	1	H223***261	2	2020/12/01	1	91	58.7296	0	34.9574
A122***899	1	O100***266	1	2020/12/01	1	86	58.7296	0	26.5029
A123***020	1	S124***965	1	2018/01/01	0	89	55.4962	0	26.3445
A123***020	1	B223***105	2	2018/01/15	0	95	55.5346	0	23.7204
A123***020	1	A128***484	1	2018/01/16	0	95	55.5373	0	24.5315
A123***020	1	A126***861	1	2018/01/29	0	89	55.5729	0	23.483
A123***020	1	F130***137	1	2018/02/01	0	87	55.5811	0
A123***020	1	A129***652	1	2018/03/01	0	87	55.6578	0
A123***020	1	A129***533	1	2018/03/16	0	87	55.6988	0
A123***020	1	D122***150	1	2018/03/26	0	87	55.7262	0	23.5096
A123***020	1	D122***257	1	2018/04/01	0	83	55.7426	0
A123***020	1	D222***508	2	2018/04/16	0	87	55.7837	0	24.8902
A123***020	1	A129***162	1	2018/05/01	0	83	55.8248	0	25.9168
A123***020	1	A129***363	1	2018/05/07	0	87	55.8412	0
A123***020	1	C221***803	2	2018/05/16	0	95	55.8658	0
A123***020	1	J122***132	1	2018/06/18	0	95	55.9562	0	23.1401
A123***020	1	B222***232	2	2018/07/02	0	95	55.9945	0
A123***020	1	R124***482	1	2018/07/30	0	95	56.0712	0	23.23
A123***020	1	A127***637	1	2018/08/13	0	95	56.1095	0	24.4031
A123***020	1	A126***722	1	2018/09/01	0	95	56.1615	0	27.9953
A123***020	1	A126***722	1	2018/09/01	0	95	56.1615	0	27.9953
A123***020	1	B122***747x	1	2018/11/05	0	89	56.3395	0
A123***020	1	F129***377	1	2018/11/19	0	89	56.3778	0	22.9944
A123***020	1	H124***269	1	2018/12/03	0	95	56.4162	0	22.637
A123***020	1	D122***952	1	2018/12/17	0	95	56.4545	0	25.0927
A123***020	1	H124***250	1	2018/12/31	0	89	56.4928	0	23.7966
A123***020	1	F129***161	1	2019/02/18	0	89	56.627	0
A123***020	1	B223***868	2	2019/03/04	0	95	56.6653	0	24.2506
A123***020	1	P223***197	2	2019/03/16	0	95	56.6982	0	24.9278
A123***020	1	F129***787	1	2019/04/15	0	95	56.7803	0	22.9965
A123***020	1	G122***301	1	2019/04/29	0	95	56.8186	0	22.809
A123***020	1	F228***536	2	2019/05/27	0	95	56.8953	0	26.1621
A123***020	1	Q124***223	1	2019/07/08	0	95	57.0103	0	23.2
A123***020	1	A227***348	2	2019/08/19	0	89	57.1253	0	23.339
A123***020	1	A229***930	2	2019/09/30	0	95	57.2402	0	22.9891
A123***020	1	F129***377	1	2020/02/10	1	91	57.6044	0	24.0073
A123***020	1	A129***915	1	2020/04/06	1	86	57.7577	0	23.0356
A123***020	1	A125***192	1	2020/10/05	1	91	58.256	0	22.572
A123***020	1	L125***256	1	2020/10/19	1	91	58.2943	0	23.0652
A123***020	1	B223***359	2	2020/11/02	1	91	58.3326	0	22.1334
A123***020	1	B123***203	1	2020/11/30	1	91	58.4093	0	22.6824
A123***020	1	N125***842	1	2020/12/14	1	91	58.4476	0	22.8849
A123***020	1	D222***631	2	2021/01/11	1	91	58.5243	0	23.1165
A123***020	1	C121***956	1	2021/01/25	1	91	58.5626	0	24.4647
A123***020	1	P223***693	2	2021/02/08	1	86	58.601	0	24.0774
A123***020	1	M122***821	1	2021/03/15	1	86	58.6968	0
A123***020	1	N126***681	1	2021/03/29	1	91	58.7351	0	23.0922
A123***020	1	F229***597	2	2021/04/26	1	91	58.8118	0	24.0181
A123***149	1	A229***615	2	2018/01/01	0	95	55.1513	0	25.3542
A123***149	1	A228***036	2	2018/02/16	0	95	55.2772	0	24.6527
A123***149	1	N224***571	2	2018/03/01	0	95	55.3128	0
A123***149	1	H124***032	1	2018/04/01	0	89	55.3977	0	25.1307
A123***149	1	P123***392	1	2018/05/01	0	87	55.4798	0
A123***149	1	Q224***829	2	2019/04/01	0	95	56.397	0	24.47
A123***149	1	A129***027	1	2020/10/19	1	86	57.9493	0	27.0459
A123***149	1	P124***078	1	2021/03/29	1	91	58.3901	0	24.1356
A123***201	1	B123***971	1	2019/12/09	0	86	45.4867	0	22.7096
A123***201	1	A129***915	1	2019/12/23	0	86	45.525	0	23.0356
A123***201	1	M122***985	1	2020/07/13	1	86	46.0808	0	22.5893
A123***201	1	A127***885	1	2020/10/05	1	91	46.3107	0	22.8656
A123***201	1	F124***759	1	2020/10/19	1	86	46.3491	0	23.2547
A123***268	1	A229***034	2	2018/01/01	0	87	57.1362	0	23.0469
A123***268	1	O200***003	2	2018/01/01	0	89	57.1362	0
A123***268	1	A126***607	1	2018/01/15	0	89	57.1745	0	23.5407
A123***268	1	A226***228	2	2018/01/15	0	95	57.1745	0	27.2802
A123***268	1	F228***866	2	2018/01/16	0	95	57.1773	0	25.2772
A123***268	1	F128***375	1	2018/02/16	0	89	57.2621	0	25.4124
A123***268	1	A226***570	2	2018/02/26	0	89	57.2895	0	23.3695
A123***268	1	B122***765	1	2018/03/01	0	89	57.2977	0	24.6413
A123***268	1	T124***221	1	2018/03/12	0	89	57.3279	0	42.591
A123***268	1	H124***551	1	2018/03/16	0	95	57.3388	0	24.8196
A123***268	1	M122***518	1	2018/04/01	0	95	57.3826	0
A123***268	1	P224***253	2	2018/04/09	0	95	57.4045	0	23.9378
A123***268	1	A128***191	1	2018/04/16	0	95	57.4237	0	24.7803
A123***268	1	H124***398	1	2018/04/23	0	95	57.4428	0	24.1024
A123***268	1	H124***316	1	2018/05/16	0	89	57.5058	0	24.9847
A123***268	1	I200***395	2	2018/06/01	0	95	57.5496	0	25.3857
A123***268	1	F129***870	1	2018/06/04	0	95	57.5578	0
A123***268	1	D222***751	2	2018/06/16	0	89	57.5907	0	24.5827
A123***268	1	D122***952	1	2018/06/18	0	89	57.5962	0	25.0927
A123***268	1	S124***563	1	2018/07/02	0	89	57.6345	0
A123***268	1	B223***656	2	2018/07/16	0	95	57.6728	0	22.838
A123***268	1	E124***578	1	2018/07/16	0	89	57.6728	0
A123***268	1	L223***048	2	2018/07/16	0	95	57.6728	0	25.6448
A123***268	1	F228***546	2	2018/07/30	0	95	57.7112	0
A123***268	1	F228***580	2	2018/08/01	0	95	57.7166	0	24.398
A123***268	1	B123***016	1	2018/08/13	0	95	57.7495	0
A123***268	1	N225***984	2	2018/08/16	0	95	57.7577	0	24.0954
A123***268	1	E224***604	2	2018/08/27	0	89	57.7878	0	24.0611
A123***268	1	H124***418	1	2018/09/01	0	89	57.8015	0	24.2656
A123***268	1	E124***927	1	2018/09/10	0	89	57.8261	0	23.5173
A123***268	1	K122***307	1	2018/09/16	0	89	57.8426	0	25.0762
A123***268	1	B222***232	2	2018/09/24	0	95	57.8645	0
A123***268	1	FD03***094	2	2018/10/01	0	95	57.8836	0	24.157
A123***268	1	R124***741	1	2018/10/01	0	95	57.8836	0
A123***268	1	A129***363	1	2018/10/08	0	95	57.9028	0
A123***268	1	H124***250	1	2018/10/08	0	95	57.9028	0	23.7966
A123***268	1	T124***140	1	2018/10/08	0	95	57.9028	0	22.9206
A123***268	1	A129***162	1	2018/10/16	0	95	57.9247	0	25.9168
A123***268	1	L123***721	1	2018/10/16	0	95	57.9247	0	23.9733
A123***268	1	A126***866	1	2018/10/22	0	95	57.9411	0	23.2132
A123***268	1	H124***058	1	2018/10/22	0	95	57.9411	0	23.6681
A123***268	1	F128***397	1	2018/11/01	0	95	57.9685	0	26.2683
A123***268	1	T124***875	1	2018/11/01	0	95	57.9685	0	24.5039
A123***268	1	A125***592	1	2018/11/05	0	95	57.9795	0	22.8274
A123***268	1	E124***804	1	2018/11/05	0	95	57.9795	0	24.142
A123***268	1	A129***200	1	2018/11/16	0	95	58.0096	0	24.19
A123***268	1	N125***601	1	2018/11/16	0	95	58.0096	0	24.2683
A123***268	1	A227***275	2	2018/11/19	0	95	58.0178	0	27.8968
A123***268	1	F129***161	1	2018/11/19	0	95	58.0178	1
A123***268	1	A126***722	1	2018/12/01	0	95	58.0507	0	27.9953
A123***268	1	A126***722	1	2018/12/01	0	95	58.0507	0	27.9953
A123***268	1	A128***116	1	2018/12/03	0	95	58.0561	0	23.1625
A123***268	1	L124***808	1	2018/12/17	0	95	58.0945	0	23.2096
A123***268	1	B222***472	2	2018/12/31	0	95	58.1328	0	23.3024
A123***268	1	D222***373	2	2018/12/31	0	95	58.1328	0
A123***268	1	A129***151	1	2019/01/01	0	95	58.1355	0	24.6914
A123***268	1	B223***999	2	2019/01/14	0	95	58.1711	1	23.1166
[truncated: 17,007 more rows]
